# Supplementary material for: 2,3-Dibromo-1-(4-methyl­phen­yl)-3-(5-nitro­furan-2-yl)propan-1-one
Source: Acta Crystallogr Sect E Struct Rep Online. 2010 Dec 11;67(Pt 1):o79. doi: 10.1107/S1600536810050488 (PMC3050337; doi:10.1107/S1600536810050488)
Supplement: Supplementary file 1 [file e-67-00o79-sup1.cif]

##############################################################################
###                                                                        ###
###        Electronic paper (Acta Crystallographica Section E)             ###
###                                                                        ###
##############################################################################
#                                                                            #
# This CIF contains the data in a paper accepted for publication in Acta     #
# Crystallographica Section E. It conforms to the requirements of Notes      #
# for Authors for Section E, and has been peer reviewed under the auspices   #
# of the IUCr Commission on Journals.                                        #
#                                                                            #
# Full details of the Crystallographic Information File format               #
# are given in the paper "The Crystallographic Information File (CIF):       #
# a New Standard Archive File for Crystallography" by S. R. Hall, F. H.      #
# Allen and I. D. Brown [Acta Cryst. (1991), A47, 655-685].                  #
#                                                                            #
# The current version of the core CIF dictionary is obtainable from          #
# ftp://ftp.iucr.org/pub/cif_core.dic. The current version number is 2.4.    #
#                                                                            #
# Software is freely available for graphical display of the structure(s) in  #
# this CIF.  For information consult the CIF home page http://www.iucr.org/  #
# cif/home.html                                                              #
#                                                                            #
# This file may be used for bona fide research purposes within the           #
# scientific community so long as proper attribution is given to the journal # 
# article from which it was obtained.                                        #
#                                                                            #
##############################################################################
                                             
data_global
_audit_creation_method     'form.cif (version 2.0)'
_journal_data_validation_number     ?
_journal_date_recd_electronic     2010-11-25
_journal_date_accepted     2010-12-02
_journal_name_full     'Acta Crystallographica, Section E'
_journal_year     2011
_journal_volume     67
_journal_issue      1
_journal_page_first     o79
_journal_page_last     o79
_journal_paper_category     QO
_journal_coeditor_code     LH5178
_publ_contact_author_name     'Prof. Fun, Hoong-Kun'
_publ_contact_author_address
;
      X-ray Crystallography Unit
      School of Physics
      Universiti Sains Malaysia
      11800 USM, Penang
      MALAYSIA
;
_publ_contact_author_email     'hkfun@usm.my'
_publ_contact_author_fax     '604 6579150'
_publ_contact_author_phone     '604 6533652'
_publ_section_title
;
2,3-Dibromo-1-(4-methylphenyl)-3-(5-nitrofuran-2-yl)propan-1-one
;
loop_
    _publ_author_name
    _publ_author_footnote
    _publ_author_address
    'Hoong-Kun Fun'
;
      Thomson Reuters ResearcherID: A-3561-2009.
;
;
      X-ray Crystallography Unit
      School of Physics
      Universiti Sains Malaysia
      11800 USM, Penang
      Malaysia
;
    'Tara Shahani' ?
;     X-ray Crystallography Unit
      School of Physics
      Universiti Sains Malaysia
      11800 USM, Penang
      Malaysia
;
    'Nithinchandra' ?
;
      Department of Studies in Chemistry,
      Mangalore University,
      Mangalagangotri,
      Mangalore 574 199,
      India
;
    'Balakrishna Kalluraya' ?
;
      Department of Studies in Chemistry,
      Mangalore University,
      Mangalagangotri,
      Mangalore 574 199,
      India
;
data_I
_audit_creation_method     SHELXL-97
_chemical_name_systematic
;
2,3-Dibromo-1-(4-methylphenyl)-3-(5-nitrofuran-2-yl)propan-1-one
;
_chemical_name_common     ?
_chemical_formula_moiety     'C14 H11 Br2 N O4'
_chemical_formula_sum     'C14 H11 Br2 N O4'
_chemical_formula_iupac     'C14 H11 Br2 N O4'
_chemical_formula_weight     417.06
_chemical_melting_point     ?
_symmetry_cell_setting     triclinic
_symmetry_space_group_name_H-M     'P -1'
_symmetry_space_group_name_Hall     '-P 1'
loop_
    _symmetry_equiv_pos_as_xyz
    'x, y, z'
    '-x, -y, -z'
_cell_length_a     8.7766(3)
_cell_length_b     9.0386(3)
_cell_length_c     10.4841(3)
_cell_angle_alpha     87.601(2)
_cell_angle_beta     75.505(2)
_cell_angle_gamma     69.554(2)
_cell_volume     753.53(4)
_cell_formula_units_Z     2
_cell_measurement_reflns_used     4461
_cell_measurement_theta_min     2.84
_cell_measurement_theta_max     29.76
_cell_measurement_temperature     100.00(10)
_exptl_crystal_description     'block'
_exptl_crystal_colour     'colourless'
_exptl_crystal_size_max     0.47
_exptl_crystal_size_mid     0.21
_exptl_crystal_size_min     0.13
_exptl_crystal_density_diffrn     1.838
_exptl_crystal_density_meas     ?
_exptl_crystal_density_method     'not measured'
_exptl_crystal_F_000     408
_exptl_absorpt_coefficient_mu     5.393
_exptl_absorpt_correction_type     multi-scan
_exptl_absorpt_process_details     '(<i>SADABS</i>; Bruker, 2009)'
_exptl_absorpt_correction_T_min     0.1838
_exptl_absorpt_correction_T_max     0.5498
_exptl_special_details
;
The crystal was placed in the cold stream of an Oxford Cyrosystems Cobra
open-flow nitrogen cryostat (Cosier & Glazer, 1986) operating at 100.0(1) K.
;
_diffrn_ambient_temperature     100.00(10)
_diffrn_radiation_type     MoK\a
_diffrn_radiation_wavelength     0.71073
_diffrn_radiation_source     'fine-focus sealed tube'
_diffrn_radiation_monochromator     graphite
_diffrn_measurement_device_type
;
Bruker APEXII DUO CCD area-detector
;
_diffrn_measurement_method     '\f and \w'
_diffrn_detector_area_resol_mean     ?
_diffrn_reflns_number     10357
_diffrn_reflns_av_R_equivalents     0.0256
_diffrn_reflns_av_sigmaI/netI     0.0295
_diffrn_reflns_theta_min     2.01
_diffrn_reflns_theta_max     27.50
_diffrn_reflns_theta_full     27.50
_diffrn_measured_fraction_theta_max     0.999
_diffrn_measured_fraction_theta_full     0.999
_diffrn_reflns_limit_h_min     -11
_diffrn_reflns_limit_h_max     11
_diffrn_reflns_limit_k_min     -11
_diffrn_reflns_limit_k_max     11
_diffrn_reflns_limit_l_min     -13
_diffrn_reflns_limit_l_max     13
_diffrn_standards_number     0
_diffrn_standards_interval_count     .
_diffrn_standards_interval_time     .
_diffrn_standards_decay_%     ?
_refine_special_details
;
Refinement of <i>F</i>^2^ against ALL reflections. The weighted <i>R</i>-factor
<i>wR</i> and goodness of fit <i>S</i> are based on <i>F</i>^2^, conventional
<i>R</i>-factors <i>R</i> are based on <i>F</i>, with <i>F</i> set to zero for
negative <i>F</i>^2^. The threshold expression of <i>F</i>^2^ >
\s(<i>F</i>^2^) is used only for calculating <i>R</i>-factors(gt) <i>etc</i>.
and is not relevant to the choice of reflections for refinement.
<i>R</i>-factors based on <i>F</i>^2^ are statistically about twice as large
as those based on <i>F</i>, and <i>R</i>- factors based on ALL data will be
even larger.
;
_reflns_number_total     3465
_reflns_number_gt     2729
_reflns_threshold_expression     I>2\s(I)
_refine_ls_structure_factor_coef     Fsqd
_refine_ls_matrix_type     full
_refine_ls_R_factor_all     0.0568
_refine_ls_R_factor_gt     0.0407
_refine_ls_wR_factor_gt     0.0970
_refine_ls_wR_factor_ref     0.1025
_refine_ls_goodness_of_fit_ref     1.185
_refine_ls_restrained_S_all     1.087
_refine_ls_number_reflns     3465
_refine_ls_number_parameters     274
_refine_ls_number_restraints     658
_refine_ls_hydrogen_treatment     constr
_refine_ls_weighting_scheme     calc
_refine_ls_weighting_details
         'calc w=1/[\s^2^(Fo^2^)+(0.0366P)^2^+1.1180P] where P=(Fo^2^+2Fc^2^)/3'
_atom_sites_solution_hydrogens     geom
_atom_sites_solution_primary     direct
_atom_sites_solution_secondary     difmap
_refine_ls_shift/su_max     ?
_refine_ls_shift/su_max_lt     0.001
_refine_ls_shift/su_mean     0.000
_refine_diff_density_max     0.878
_refine_diff_density_min     -0.399
_refine_ls_extinction_method     none
_refine_ls_extinction_coef     ?
loop_
    _atom_type_symbol
    _atom_type_description
    _atom_type_scat_dispersion_real
    _atom_type_scat_dispersion_imag
    _atom_type_scat_source
    'C' 'C' 0.0033 0.0016
                         'International Tables Vol C Tables 4.2.6.8 and 6.1.1.4'
    'H' 'H' 0.0000 0.0000
                         'International Tables Vol C Tables 4.2.6.8 and 6.1.1.4'
    'N' 'N' 0.0061 0.0033
                         'International Tables Vol C Tables 4.2.6.8 and 6.1.1.4'
    'O' 'O' 0.0106 0.0060
                         'International Tables Vol C Tables 4.2.6.8 and 6.1.1.4'
    'Br' 'Br' -0.2901 2.4595
                         'International Tables Vol C Tables 4.2.6.8 and 6.1.1.4'
_computing_data_collection     'APEX2 (Bruker, 2009)'
_computing_cell_refinement     'SAINT (Bruker, 2009)'
_computing_data_reduction     'SAINT (Bruker, 2009)'
_computing_structure_solution     'SHELXTL (Sheldrick, 2008)'
_computing_structure_refinement     'SHELXTL (Sheldrick, 2008)'
_computing_molecular_graphics     'SHELXTL (Sheldrick, 2008)'
_computing_publication_material
;
SHELXTL (Sheldrick, 2008) and PLATON (Spek, 2009)
;
loop_
    _atom_site_type_symbol
    _atom_site_label
    _atom_site_fract_x
    _atom_site_fract_y
    _atom_site_fract_z
    _atom_site_U_iso_or_equiv
    _atom_site_adp_type
    _atom_site_calc_flag
    _atom_site_refinement_flags
    _atom_site_occupancy
    _atom_site_disorder_assembly
    _atom_site_disorder_group
    O O1A 0.3252(8) 0.1907(8) 0.2855(6) 0.0247(12) Uani d PDU 0.539(9) A 1
    O O2A 0.7200(11) 0.4559(10) 0.3552(8) 0.0263(15) Uani d PDU 0.539(9) A 1
    O O3A 0.0607(10) -0.0275(11) 0.3127(8) 0.0353(18) Uani d PDU 0.539(9) A 1
    O O4A 0.2823(12) -0.0290(13) 0.1606(10) 0.029(2) Uani d PDU 0.539(9) A 1
    N N1A 0.188(3) 0.009(3) 0.2706(15) 0.025(3) Uani d PD 0.539(9) A 1
    C C1A 0.1954(16) 0.1367(19) 0.3437(13) 0.024(2) Uani d PDU 0.539(9) A 1
    C C2A 0.0942(13) 0.2160(16) 0.4548(12) 0.024(2) Uani d PDU 0.539(9) A 1
    H H2AA -0.0059 0.2062 0.5033 0.029 Uiso calc PR 0.539(9) A 1
    C C3A 0.1735(15) 0.3187(18) 0.4824(14) 0.026(3) Uani d PDU 0.539(9) A 1
    H H3AA 0.1409 0.3841 0.5579 0.031 Uiso calc PR 0.539(9) A 1
    C C5A 0.3058(10) 0.3035(9) 0.3781(8) 0.0256(15) Uani d PDU 0.539(9) A 1
    C C8A 0.7314(16) 0.3690(17) 0.2649(12) 0.028(2) Uani d PDU 0.539(9) A 1
    C C9A 0.8760(16) 0.322(2) 0.1492(12) 0.024(3) Uani d PDU 0.539(9) A 1
    C C10A 1.009(2) 0.374(4) 0.148(2) 0.023(3) Uani d PDU 0.539(9) A 1
    H H10A 1.0027 0.4368 0.2193 0.028 Uiso calc PR 0.539(9) A 1
    C C11A 1.1495(18) 0.334(2) 0.0434(16) 0.027(2) Uani d PDU 0.539(9) A 1
    H H11A 1.2350 0.3720 0.0449 0.032 Uiso calc PR 0.539(9) A 1
    C C12A 1.1681(14) 0.2394(19) -0.0645(13) 0.027(2) Uani d PDU 0.539(9) A 1
    C C13A 1.0316(14) 0.1904(19) -0.0648(12) 0.028(3) Uani d PDU 0.539(9) A 1
    H H13A 1.0379 0.1293 -0.1364 0.033 Uiso calc PR 0.539(9) A 1
    C C14A 0.8896(14) 0.2312(18) 0.0384(11) 0.031(3) Uani d PDU 0.539(9) A 1
    H H14A 0.8015 0.1982 0.0348 0.037 Uiso calc PR 0.539(9) A 1
    C C15A 1.3292(18) 0.177(2) -0.1713(17) 0.049(4) Uani d PDU 0.539(9) A 1
    H H15A 1.4031 0.2314 -0.1629 0.073 Uiso calc PR 0.539(9) A 1
    H H15B 1.3048 0.1948 -0.2561 0.073 Uiso calc PR 0.539(9) A 1
    H H15C 1.3823 0.0660 -0.1629 0.073 Uiso calc PR 0.539(9) A 1
    Br Br1A 0.6688(5) 0.1302(5) 0.4219(5) 0.0395(7) Uani d PU 0.539(9) A 1
    Br Br2A 0.3626(5) 0.5504(4) 0.2175(5) 0.0414(6) Uani d PU 0.539(9) A 1
    C C6A 0.4234(8) 0.3896(8) 0.3487(7) 0.0309(16) Uani d PU 0.539(9) A 1
    H H6AA 0.4189 0.4424 0.4301 0.037 Uiso calc PR 0.539(9) A 1
    C C7A 0.5995(9) 0.2863(9) 0.2889(7) 0.0312(15) Uani d PU 0.539(9) A 1
    H H7AA 0.6066 0.2322 0.2074 0.037 Uiso calc PR 0.539(9) A 1
    O O1B 0.3468(10) 0.1563(9) 0.3082(8) 0.024(2) Uiso d PDU 0.461(9) A 2
    O O2B 0.6979(14) 0.4869(11) 0.3410(10) 0.022(2) Uiso d PDU 0.461(9) A 2
    O O3B 0.1011(13) -0.0594(12) 0.2947(11) 0.037(3) Uiso d PDU 0.461(9) A 2
    O O4B 0.3032(19) -0.0313(19) 0.1354(13) 0.037(3) Uiso d PDU 0.461(9) A 2
    N N1B 0.197(4) 0.012(4) 0.241(2) 0.025(3) Uani d PD 0.461(9) A 2
    C C1B 0.206(2) 0.122(2) 0.3321(16) 0.025(3) Uiso d PDU 0.461(9) A 2
    C C2B 0.1002(19) 0.194(2) 0.4467(16) 0.030(3) Uiso d PDU 0.461(9) A 2
    H H2BA 0.0011 0.1790 0.4910 0.036 Uiso calc PR 0.461(9) A 2
    C C3B 0.171(2) 0.298(2) 0.4858(17) 0.031(4) Uiso d PDU 0.461(9) A 2
    H H3BA 0.1208 0.3734 0.5552 0.037 Uiso calc PR 0.461(9) A 2
    C C5B 0.3271(12) 0.2658(10) 0.4029(9) 0.021(2) Uiso d PDU 0.461(9) A 2
    C C8B 0.713(2) 0.393(2) 0.2559(14) 0.025(3) Uiso d PDU 0.461(9) A 2
    C C9B 0.860(2) 0.340(3) 0.1418(16) 0.025(4) Uiso d PDU 0.461(9) A 2
    C C10B 1.003(3) 0.374(5) 0.145(3) 0.030(5) Uiso d PDU 0.461(9) A 2
    H H10B 1.0002 0.4344 0.2156 0.036 Uiso calc PR 0.461(9) A 2
    C C11B 1.149(2) 0.320(3) 0.0433(19) 0.029(3) Uiso d PDU 0.461(9) A 2
    H H11B 1.2444 0.3393 0.0480 0.035 Uiso calc PR 0.461(9) A 2
    C C12B 1.1500(17) 0.235(2) -0.0665(15) 0.026(3) Uiso d PDU 0.461(9) A 2
    C C13B 1.0072(18) 0.203(2) -0.0705(16) 0.029(4) Uiso d PDU 0.461(9) A 2
    H H13B 1.0071 0.1493 -0.1440 0.035 Uiso calc PR 0.461(9) A 2
    C C14B 0.8655(18) 0.252(2) 0.0331(14) 0.028(3) Uiso d PDU 0.461(9) A 2
    H H14B 0.7728 0.2254 0.0308 0.033 Uiso calc PR 0.461(9) A 2
    C C15B 1.306(2) 0.188(2) -0.1803(17) 0.028(3) Uiso d PDU 0.461(9) A 2
    H H15D 1.4029 0.1346 -0.1477 0.043 Uiso calc PR 0.461(9) A 2
    H H15E 1.3172 0.2816 -0.2225 0.043 Uiso calc PR 0.461(9) A 2
    H H15F 1.2962 0.1196 -0.2428 0.043 Uiso calc PR 0.461(9) A 2
    Br Br1B 0.6416(5) 0.1406(5) 0.4607(4) 0.0297(5) Uani d PU 0.461(9) A 2
    Br Br2B 0.4087(6) 0.5267(6) 0.1895(6) 0.0438(8) Uani d PU 0.461(9) A 2
    C C6B 0.4744(8) 0.3165(8) 0.3932(6) 0.0174(16) Uiso d PU 0.461(9) A 2
    H H6BA 0.4387 0.4117 0.4505 0.021 Uiso calc PR 0.461(9) A 2
    C C7B 0.5614(9) 0.3472(9) 0.2554(7) 0.0208(17) Uiso d PU 0.461(9) A 2
    H H7BA 0.5963 0.2535 0.1965 0.025 Uiso calc PR 0.461(9) A 2
loop_
    _atom_site_aniso_label
    _atom_site_aniso_U_11
    _atom_site_aniso_U_22
    _atom_site_aniso_U_33
    _atom_site_aniso_U_12
    _atom_site_aniso_U_13
    _atom_site_aniso_U_23
    O1A 0.025(3) 0.024(3) 0.035(3) -0.015(2) -0.015(2) 0.000(2)
    O2A 0.030(4) 0.024(3) 0.033(3) -0.015(3) -0.014(3) 0.002(3)
    O3A 0.028(4) 0.044(4) 0.044(4) -0.029(4) 0.000(3) -0.015(3)
    O4A 0.025(4) 0.040(4) 0.024(5) -0.018(3) 0.000(3) -0.017(3)
    N1A 0.035(3) 0.0307(16) 0.021(7) -0.0187(17) -0.020(4) 0.008(5)
    C1A 0.021(3) 0.025(4) 0.038(4) -0.015(3) -0.017(2) -0.001(2)
    C2A 0.021(3) 0.025(4) 0.038(4) -0.015(3) -0.017(2) -0.001(2)
    C3A 0.024(4) 0.021(5) 0.041(4) -0.016(3) -0.013(3) -0.004(3)
    C5A 0.030(3) 0.022(3) 0.033(4) -0.014(3) -0.014(3) 0.003(3)
    C8A 0.024(4) 0.028(5) 0.043(4) -0.016(4) -0.016(3) 0.000(4)
    C9A 0.025(4) 0.025(5) 0.029(4) -0.014(4) -0.014(3) 0.001(3)
    C10A 0.030(4) 0.027(4) 0.026(4) -0.018(3) -0.018(3) 0.004(2)
    C11A 0.025(3) 0.026(3) 0.037(3) -0.013(2) -0.015(2) 0.005(2)
    C12A 0.025(3) 0.026(3) 0.037(3) -0.013(2) -0.015(2) 0.005(2)
    C13A 0.027(4) 0.030(5) 0.030(4) -0.008(4) -0.016(3) -0.009(3)
    C14A 0.025(4) 0.037(6) 0.044(4) -0.017(4) -0.021(3) -0.005(4)
    C15A 0.033(6) 0.059(7) 0.044(6) -0.010(5) 0.001(5) -0.020(5)
    Br1A 0.0302(12) 0.0365(8) 0.0632(18) -0.0172(8) -0.0264(13) 0.0195(12)
    Br2A 0.0509(16) 0.0327(8) 0.0597(17) -0.0246(10) -0.0357(13) 0.0189(8)
    C6A 0.033(3) 0.031(3) 0.037(4) -0.017(3) -0.017(3) 0.002(3)
    C7A 0.031(3) 0.030(3) 0.039(4) -0.017(3) -0.012(3) 0.001(3)
    N1B 0.035(3) 0.0307(16) 0.021(7) -0.0187(17) -0.020(4) 0.008(5)
    Br1B 0.0228(10) 0.0363(6) 0.0371(12) -0.0145(7) -0.0151(9) 0.0096(9)
    Br2B 0.0455(16) 0.0513(16) 0.0555(18) -0.0310(13) -0.0328(14) 0.0264(12)
_geom_special_details
;
All e.s.d.'s (except the e.s.d. in the dihedral angle between two l.s. planes)
are estimated using the full covariance matrix. The cell e.s.d.'s are taken
into account individually in the estimation of e.s.d.'s in distances, angles
and torsion angles; correlations between e.s.d.'s in cell parameters are only
used when they are defined by crystal symmetry. An approximate (isotropic)
treatment of cell e.s.d.'s is used for estimating e.s.d.'s involving l.s.
planes.
;
loop_
    _geom_bond_atom_site_label_1
    _geom_bond_atom_site_label_2
    _geom_bond_site_symmetry_2
    _geom_bond_distance
    _geom_bond_publ_flag
    O1A C5A . 1.375(7) ?
    O1A C1A . 1.387(8) ?
    O2A C8A . 1.218(8) ?
    O3A N1A . 1.243(10) ?
    O4A N1A . 1.222(9) ?
    N1A C1A . 1.439(9) ?
    C1A C2A . 1.329(9) ?
    C2A C3A . 1.416(9) ?
    C2A H2AA . 0.9300 ?
    C3A C5A . 1.352(9) ?
    C3A H3AA . 0.9300 ?
    C5A C6A . 1.465(9) ?
    C8A C9A . 1.469(9) ?
    C8A C7A . 1.550(13) ?
    C9A C10A . 1.405(9) ?
    C9A C14A . 1.406(8) ?
    C10A C11A . 1.380(9) ?
    C10A H10A . 0.9300 ?
    C11A C12A . 1.390(9) ?
    C11A H11A . 0.9300 ?
    C12A C13A . 1.416(10) ?
    C12A C15A . 1.508(9) ?
    C13A C14A . 1.377(9) ?
    C13A H13A . 0.9300 ?
    C14A H14A . 0.9300 ?
    C15A H15A . 0.9600 ?
    C15A H15B . 0.9600 ?
    C15A H15C . 0.9600 ?
    Br1A C7A . 1.992(10) ?
    Br2A C6A . 1.987(8) ?
    C6A C7A . 1.486(10) ?
    C6A H6AA . 0.9800 ?
    C7A H7AA . 0.9800 ?
    O1B C1B . 1.343(10) ?
    O1B C5B . 1.368(9) ?
    O2B C8B . 1.207(11) ?
    O3B N1B . 1.251(12) ?
    O4B N1B . 1.228(11) ?
    N1B C1B . 1.436(11) ?
    C1B C2B . 1.347(10) ?
    C2B C3B . 1.413(11) ?
    C2B H2BA . 0.9300 ?
    C3B C5B . 1.364(11) ?
    C3B H3BA . 0.9300 ?
    C5B C6B . 1.496(11) ?
    C8B C9B . 1.472(10) ?
    C8B C7B . 1.527(18) ?
    C9B C10B . 1.399(11) ?
    C9B C14B . 1.401(11) ?
    C10B C11B . 1.391(11) ?
    C10B H10B . 0.9300 ?
    C11B C12B . 1.406(10) ?
    C11B H11B . 0.9300 ?
    C12B C13B . 1.388(11) ?
    C12B C15B . 1.515(10) ?
    C13B C14B . 1.379(11) ?
    C13B H13B . 0.9300 ?
    C14B H14B . 0.9300 ?
    C15B H15D . 0.9600 ?
    C15B H15E . 0.9600 ?
    C15B H15F . 0.9600 ?
    Br1B C6B . 1.994(8) ?
    Br2B C7B . 1.938(10) ?
    C6B C7B . 1.520(10) ?
    C6B H6BA . 0.9800 ?
    C7B H7BA . 0.9800 ?
loop_
    _geom_angle_atom_site_label_1
    _geom_angle_atom_site_label_2
    _geom_angle_atom_site_label_3
    _geom_angle_site_symmetry_1
    _geom_angle_site_symmetry_3
    _geom_angle
    _geom_angle_publ_flag
    C5A O1A C1A . . 101.7(6) ?
    O4A N1A O3A . . 124.4(10) ?
    O4A N1A C1A . . 118.0(9) ?
    O3A N1A C1A . . 115.5(10) ?
    C2A C1A O1A . . 114.5(7) ?
    C2A C1A N1A . . 130.6(8) ?
    O1A C1A N1A . . 114.8(8) ?
    C1A C2A C3A . . 104.2(7) ?
    C1A C2A H2AA . . 127.9 ?
    C3A C2A H2AA . . 127.9 ?
    C5A C3A C2A . . 106.9(7) ?
    C5A C3A H3AA . . 126.5 ?
    C2A C3A H3AA . . 126.5 ?
    C3A C5A O1A . . 112.1(6) ?
    C3A C5A C6A . . 130.6(7) ?
    O1A C5A C6A . . 117.3(6) ?
    O2A C8A C9A . . 122.9(9) ?
    O2A C8A C7A . . 115.9(9) ?
    C9A C8A C7A . . 120.4(8) ?
    C10A C9A C14A . . 117.7(8) ?
    C10A C9A C8A . . 117.3(8) ?
    C14A C9A C8A . . 125.0(9) ?
    C11A C10A C9A . . 120.5(9) ?
    C11A C10A H10A . . 119.7 ?
    C9A C10A H10A . . 119.7 ?
    C10A C11A C12A . . 122.6(9) ?
    C10A C11A H11A . . 118.7 ?
    C12A C11A H11A . . 118.7 ?
    C11A C12A C13A . . 116.6(8) ?
    C11A C12A C15A . . 123.1(10) ?
    C13A C12A C15A . . 120.1(10) ?
    C14A C13A C12A . . 121.6(8) ?
    C14A C13A H13A . . 119.2 ?
    C12A C13A H13A . . 119.2 ?
    C13A C14A C9A . . 120.9(8) ?
    C13A C14A H14A . . 119.5 ?
    C9A C14A H14A . . 119.5 ?
    C5A C6A C7A . . 113.1(6) ?
    C5A C6A Br2A . . 110.2(5) ?
    C7A C6A Br2A . . 105.6(6) ?
    C5A C6A H6AA . . 109.3 ?
    C7A C6A H6AA . . 109.3 ?
    Br2A C6A H6AA . . 109.3 ?
    C6A C7A C8A . . 115.3(7) ?
    C6A C7A Br1A . . 106.7(5) ?
    C8A C7A Br1A . . 102.9(7) ?
    C6A C7A H7AA . . 110.5 ?
    C8A C7A H7AA . . 110.5 ?
    Br1A C7A H7AA . . 110.5 ?
    C1B O1B C5B . . 108.3(8) ?
    O4B N1B O3B . . 124.1(14) ?
    O4B N1B C1B . . 121.7(12) ?
    O3B N1B C1B . . 111.7(12) ?
    O1B C1B C2B . . 110.1(8) ?
    O1B C1B N1B . . 117.5(10) ?
    C2B C1B N1B . . 132.3(10) ?
    C1B C2B C3B . . 105.8(9) ?
    C1B C2B H2BA . . 127.1 ?
    C3B C2B H2BA . . 127.1 ?
    C5B C3B C2B . . 107.5(10) ?
    C5B C3B H3BA . . 126.3 ?
    C2B C3B H3BA . . 126.3 ?
    C3B C5B O1B . . 107.6(8) ?
    C3B C5B C6B . . 136.7(9) ?
    O1B C5B C6B . . 115.8(7) ?
    O2B C8B C9B . . 123.2(13) ?
    O2B C8B C7B . . 118.0(12) ?
    C9B C8B C7B . . 118.1(10) ?
    C10B C9B C14B . . 118.6(10) ?
    C10B C9B C8B . . 118.5(11) ?
    C14B C9B C8B . . 122.9(11) ?
    C11B C10B C9B . . 121.1(12) ?
    C11B C10B H10B . . 119.5 ?
    C9B C10B H10B . . 119.5 ?
    C10B C11B C12B . . 119.3(12) ?
    C10B C11B H11B . . 120.3 ?
    C12B C11B H11B . . 120.3 ?
    C13B C12B C11B . . 119.5(10) ?
    C13B C12B C15B . . 122.3(11) ?
    C11B C12B C15B . . 118.1(10) ?
    C14B C13B C12B . . 120.8(12) ?
    C14B C13B H13B . . 119.6 ?
    C12B C13B H13B . . 119.6 ?
    C13B C14B C9B . . 120.6(12) ?
    C13B C14B H14B . . 119.7 ?
    C9B C14B H14B . . 119.7 ?
    C12B C15B H15D . . 109.5 ?
    C12B C15B H15E . . 109.5 ?
    H15D C15B H15E . . 109.5 ?
    C12B C15B H15F . . 109.5 ?
    H15D C15B H15F . . 109.5 ?
    H15E C15B H15F . . 109.5 ?
    C5B C6B C7B . . 115.9(6) ?
    C5B C6B Br1B . . 106.1(5) ?
    C7B C6B Br1B . . 107.6(5) ?
    C5B C6B H6BA . . 109.0 ?
    C7B C6B H6BA . . 109.0 ?
    Br1B C6B H6BA . . 109.0 ?
    C6B C7B C8B . . 111.7(8) ?
    C6B C7B Br2B . . 109.3(6) ?
    C8B C7B Br2B . . 105.6(8) ?
    C6B C7B H7BA . . 110.0 ?
    C8B C7B H7BA . . 110.0 ?
    Br2B C7B H7BA . . 110.0 ?
loop_
    _geom_torsion_atom_site_label_1
    _geom_torsion_atom_site_label_2
    _geom_torsion_atom_site_label_3
    _geom_torsion_atom_site_label_4
    _geom_torsion_site_symmetry_1
    _geom_torsion_site_symmetry_2
    _geom_torsion_site_symmetry_3
    _geom_torsion_site_symmetry_4
    _geom_torsion
    _geom_torsion_publ_flag
    C5A O1A C1A C2A . . . . 5.5(14) ?
    C5A O1A C1A N1A . . . . -177.3(19) ?
    O4A N1A C1A C2A . . . . 169(2) ?
    O3A N1A C1A C2A . . . . 5(4) ?
    O4A N1A C1A O1A . . . . -7(4) ?
    O3A N1A C1A O1A . . . . -172(2) ?
    O1A C1A C2A C3A . . . . -7.5(16) ?
    N1A C1A C2A C3A . . . . 176(3) ?
    C1A C2A C3A C5A . . . . 6.3(17) ?
    C2A C3A C5A O1A . . . . -3.3(17) ?
    C2A C3A C5A C6A . . . . 174.7(11) ?
    C1A O1A C5A C3A . . . . -1.1(14) ?
    C1A O1A C5A C6A . . . . -179.3(11) ?
    O2A C8A C9A C10A . . . . 3(3) ?
    C7A C8A C9A C10A . . . . -166(2) ?
    O2A C8A C9A C14A . . . . -175.3(16) ?
    C7A C8A C9A C14A . . . . 15(3) ?
    C14A C9A C10A C11A . . . . -2(4) ?
    C8A C9A C10A C11A . . . . 180(2) ?
    C9A C10A C11A C12A . . . . -1(4) ?
    C10A C11A C12A C13A . . . . 3(3) ?
    C10A C11A C12A C15A . . . . -172(3) ?
    C11A C12A C13A C14A . . . . -2(2) ?
    C15A C12A C13A C14A . . . . 172.9(17) ?
    C12A C13A C14A C9A . . . . -1(3) ?
    C10A C9A C14A C13A . . . . 2(3) ?
    C8A C9A C14A C13A . . . . -178.9(17) ?
    C3A C5A C6A C7A . . . . 140.5(14) ?
    O1A C5A C6A C7A . . . . -41.6(10) ?
    C3A C5A C6A Br2A . . . . -101.6(14) ?
    O1A C5A C6A Br2A . . . . 76.3(8) ?
    C5A C6A C7A C8A . . . . -175.9(8) ?
    Br2A C6A C7A C8A . . . . 63.6(8) ?
    C5A C6A C7A Br1A . . . . -62.3(6) ?
    Br2A C6A C7A Br1A . . . . 177.1(3) ?
    O2A C8A C7A C6A . . . . 45.1(16) ?
    C9A C8A C7A C6A . . . . -144.9(13) ?
    O2A C8A C7A Br1A . . . . -70.7(13) ?
    C9A C8A C7A Br1A . . . . 99.4(14) ?
    C5B O1B C1B C2B . . . . -5.7(17) ?
    C5B O1B C1B N1B . . . . 178(2) ?
    O4B N1B C1B O1B . . . . -10(5) ?
    O3B N1B C1B O1B . . . . 153(2) ?
    O4B N1B C1B C2B . . . . 175(2) ?
    O3B N1B C1B C2B . . . . -23(5) ?
    O1B C1B C2B C3B . . . . 8.7(19) ?
    N1B C1B C2B C3B . . . . -175(3) ?
    C1B C2B C3B C5B . . . . -8(2) ?
    C2B C3B C5B O1B . . . . 5(2) ?
    C2B C3B C5B C6B . . . . -173.2(13) ?
    C1B O1B C5B C3B . . . . 0.1(17) ?
    C1B O1B C5B C6B . . . . 178.9(13) ?
    O2B C8B C9B C10B . . . . 13(4) ?
    C7B C8B C9B C10B . . . . -176(3) ?
    O2B C8B C9B C14B . . . . -170(2) ?
    C7B C8B C9B C14B . . . . 1(3) ?
    C14B C9B C10B C11B . . . . -1(5) ?
    C8B C9B C10B C11B . . . . 176(3) ?
    C9B C10B C11B C12B . . . . 3(5) ?
    C10B C11B C12B C13B . . . . -1(4) ?
    C10B C11B C12B C15B . . . . 175(3) ?
    C11B C12B C13B C14B . . . . -1(3) ?
    C15B C12B C13B C14B . . . . -177.8(19) ?
    C12B C13B C14B C9B . . . . 3(3) ?
    C10B C9B C14B C13B . . . . -2(4) ?
    C8B C9B C14B C13B . . . . -179(2) ?
    C3B C5B C6B C7B . . . . -138.9(18) ?
    O1B C5B C6B C7B . . . . 42.8(10) ?
    C3B C5B C6B Br1B . . . . 101.8(18) ?
    O1B C5B C6B Br1B . . . . -76.5(8) ?
    C5B C6B C7B C8B . . . . -178.2(9) ?
    Br1B C6B C7B C8B . . . . -59.7(9) ?
    C5B C6B C7B Br2B . . . . 65.3(7) ?
    Br1B C6B C7B Br2B . . . . -176.3(4) ?
    O2B C8B C7B C6B . . . . -43.9(18) ?
    C9B C8B C7B C6B . . . . 145.4(16) ?
    O2B C8B C7B Br2B . . . . 74.8(16) ?
    C9B C8B C7B Br2B . . . . -95.9(17) ?
loop_
    _geom_hbond_atom_site_label_D
    _geom_hbond_atom_site_label_H
    _geom_hbond_atom_site_label_A
    _geom_hbond_site_symmetry_A
    _geom_hbond_distance_DH
    _geom_hbond_distance_HA
    _geom_hbond_distance_DA
    _geom_hbond_angle_DHA
    _geom_hbond_publ_flag
    C2A H2AA O3A 2_556 0.93 2.53 3.210(15) 131 yes
    C3A H3AA O2A 2_666 0.93 2.51 3.216(12) 133 yes
    C6A H6AA O2A 2_666 0.98 2.33 3.217(10) 151 yes
    C13A H13A O3A 2_655 0.93 2.55 3.434(13) 158 yes
