# Supplementary material for: 2,3-Dibromo-1-(4-methyl­phen­yl)-3-(5-nitro­furan-2-yl)propan-1-one
Source: Acta Crystallogr Sect E Struct Rep Online. 2010 Dec 11;67(Pt 1):o79. doi: 10.1107/S1600536810050488 (PMC3050337; doi:10.1107/S1600536810050488)
Supplement: Supplementary file 2 [file e-67-00o79-Isup2.hkl]

# 
# h,k,l, Fc-squared, Fo-squared, sigma(Fo-squared) and status flag 
# 
data_I
_shelx_title ' bk46m in P-1 (100K)' 
_shelx_refln_list_code          4 
_shelx_F_calc_maximum      147.71 
_exptl_crystal_F_000       408.00 
_reflns_d_resolution_high  0.7697 
 
loop_ 
 _symmetry_equiv_pos_as_xyz 
 'x, y, z' 
 '-x, -y, -z' 
 
_cell_length_a     8.7766 
_cell_length_b     9.0386 
_cell_length_c    10.4841 
_cell_angle_alpha  87.601 
_cell_angle_beta   75.505 
_cell_angle_gamma  69.554 
 
_shelx_F_squared_multiplier     1.000 
 
loop_ 
 _refln_index_h 
 _refln_index_k 
 _refln_index_l 
 _refln_F_squared_calc 
 _refln_F_squared_meas 
 _refln_F_squared_sigma 
 _refln_observed_status 
   1   0   0     2085.03     2337.42     59.96 o 
   2   0   0     2779.02     3104.21     64.69 o 
   3   0   0     7277.63     7999.09    111.65 o 
   4   0   0     4938.32     5555.10     78.37 o 
   5   0   0        8.10       23.79      2.92 o 
   6   0   0     1175.43     1204.84     15.43 o 
   7   0   0       58.26       72.34      7.30 o 
   8   0   0        0.88       -2.74      9.52 o 
   9   0   0       62.06       68.31      6.02 o 
  10   0   0       10.70        7.97      9.70 o 
  -9   1   0        2.51       -5.43      5.90 o 
  -8   1   0        1.42        5.76      5.35 o 
  -7   1   0       96.28      106.60      5.62 o 
  -6   1   0      183.38      154.34      9.07 o 
  -5   1   0       35.98       51.12      3.68 o 
  -4   1   0      141.79      166.23      9.84 o 
  -3   1   0       46.31       62.70      4.32 o 
  -2   1   0      580.80      596.19     10.08 o 
  -1   1   0      733.58      773.37     19.86 o 
   0   1   0      109.86      111.62      1.53 o 
   1   1   0     2308.19     2497.11     30.85 o 
   2   1   0     8089.07     9035.56    126.28 o 
   3   1   0      713.04      833.06     12.76 o 
   4   1   0      816.29      917.85     14.39 o 
   5   1   0     2067.19     2167.50     31.77 o 
   6   1   0     1087.96     1164.00     16.46 o 
   7   1   0     1207.01     1207.63     24.79 o 
   8   1   0      488.99      515.83     15.45 o 
   9   1   0      433.41      441.06     15.54 o 
  10   1   0       15.68       13.24      9.62 o 
  -9   2   0      131.67      109.73     21.43 o 
  -8   2   0       86.09       81.66     10.11 o 
  -7   2   0      176.80      177.80      7.95 o 
  -6   2   0      303.61      294.88      9.03 o 
  -5   2   0     1042.70     1075.88     19.08 o 
  -4   2   0      311.57      267.46     11.02 o 
  -3   2   0      325.38      337.15      9.28 o 
  -2   2   0       73.93       85.07      2.75 o 
  -1   2   0     2219.03     2153.26     37.59 o 
   0   2   0       64.00       61.06      2.02 o 
   1   2   0     1584.80     1610.00     26.25 o 
   2   2   0      266.50      260.58      4.20 o 
   3   2   0      961.20     1093.81     16.42 o 
   4   2   0      456.71      520.15     11.46 o 
   5   2   0       38.22       75.81      4.64 o 
   6   2   0      497.56      569.00     11.20 o 
   7   2   0      222.56      201.65      7.86 o 
   8   2   0      307.45      315.14      8.18 o 
   9   2   0        3.39       18.71      7.87 o 
  10   2   0       58.37       75.26      9.63 o 
  -9   3   0       98.39       84.36     22.90 o 
  -8   3   0        5.92        9.05     12.76 o 
  -7   3   0      133.09      125.76     16.67 o 
  -6   3   0      213.32      181.82      9.36 o 
  -5   3   0      264.41      258.53     10.12 o 
  -4   3   0       34.02       54.22      5.11 o 
  -3   3   0     4997.76     4759.78     58.74 o 
  -2   3   0     3075.83     2985.14     31.31 o 
  -1   3   0      118.93      124.06      2.86 o 
   0   3   0     3348.38     3178.02     44.62 o 
   1   3   0    18992.04    18970.67    200.32 o 
   2   3   0     2473.84     2457.83     42.24 o 
   3   3   0     4793.80     5038.36     70.63 o 
   4   3   0     8181.02     8328.36    116.33 o 
   5   3   0     1708.81     1811.48     27.09 o 
   6   3   0       98.15      135.70      6.04 o 
   7   3   0     1288.39     1238.57     20.34 o 
   8   3   0      141.30      150.73      6.97 o 
   9   3   0       75.12       91.77      5.59 o 
  10   3   0        2.27       23.22      8.69 o 
  -8   4   0        5.88       -1.80     20.06 o 
  -7   4   0       96.39       87.55     23.57 o 
  -6   4   0       52.34       49.16     12.40 o 
  -5   4   0       91.99       87.86     10.82 o 
  -4   4   0       12.75       42.16      9.12 o 
  -3   4   0      349.87      354.54     11.71 o 
  -2   4   0      484.12      479.96      8.21 o 
  -1   4   0     1013.44      975.42     11.28 o 
   0   4   0       68.45       61.07      2.20 o 
   1   4   0      173.40      162.02      3.26 o 
   2   4   0     2765.98     2828.49     35.20 o 
   3   4   0     1835.43     1764.36     19.79 o 
   4   4   0      320.46      311.19      7.18 o 
   5   4   0     1170.07     1118.17     17.93 o 
   6   4   0     3198.41     3237.70     47.05 o 
   7   4   0      615.62      619.15     12.69 o 
   8   4   0       15.71       20.13      7.24 o 
   9   4   0      791.69      771.10     15.73 o 
  10   4   0      557.34      578.73     13.44 o 
  11   4   0       17.15       31.07     17.68 o 
  -7   5   0       62.41       39.55     19.77 o 
  -6   5   0       16.67      -10.68     11.77 o 
  -5   5   0       99.32      108.26     12.07 o 
  -4   5   0      389.59      345.69     15.95 o 
  -3   5   0       89.96       88.09      6.86 o 
  -2   5   0       36.28       48.65      3.33 o 
  -1   5   0      189.81      200.63      4.99 o 
   0   5   0      127.01      111.10      3.45 o 
   1   5   0     1803.42     1788.07     18.53 o 
   2   5   0        8.71       12.51      1.66 o 
   3   5   0      246.44      269.96      5.86 o 
   4   5   0      217.22      235.65      5.90 o 
   5   5   0       99.85      114.77      4.83 o 
   6   5   0        0.18       17.73      4.06 o 
   7   5   0      239.64      241.27      8.99 o 
   8   5   0      414.98      389.46     11.02 o 
   9   5   0       78.24       77.23      6.70 o 
  10   5   0        3.34       17.77      7.96 o 
  11   5   0      289.65      281.83     19.30 o 
  -6   6   0      191.20      176.66     15.83 o 
  -5   6   0      237.87      225.99     15.79 o 
  -4   6   0       57.53       40.81     11.52 o 
  -3   6   0      570.74      547.31     14.56 o 
  -2   6   0     2041.09     1961.98     25.87 o 
  -1   6   0      619.13      591.62      8.19 o 
   0   6   0      917.54      895.14     10.84 o 
   1   6   0     2414.03     2280.93     23.55 o 
   2   6   0     2875.18     2686.90     31.43 o 
   3   6   0      591.47      573.53      9.59 o 
   4   6   0      560.80      566.97      9.62 o 
   5   6   0     1848.99     1710.65     26.45 o 
   6   6   0      278.26      262.15      8.69 o 
   7   6   0        2.31       20.47      5.08 o 
   8   6   0       36.42       45.04      5.98 o 
   9   6   0       77.77       79.73      8.62 o 
  10   6   0       82.12       82.01      9.06 o 
  -5   7   0        0.71        0.76     13.35 o 
  -4   7   0       36.09       34.70     12.74 o 
  -3   7   0       88.87       83.25      8.84 o 
  -2   7   0       39.20       33.89      4.45 o 
  -1   7   0      588.09      568.87      9.33 o 
   0   7   0      590.52      557.35     11.15 o 
   1   7   0      296.91      287.58      6.39 o 
   2   7   0     1326.36     1298.13     20.46 o 
   3   7   0     2389.41     2338.27     30.98 o 
   4   7   0     1162.54     1091.52     15.92 o 
   5   7   0      112.85      117.26      9.62 o 
   6   7   0     1697.30     1614.11     25.75 o 
   7   7   0     2814.70     2646.53     39.99 o 
   8   7   0      140.54      128.36      9.27 o 
   9   7   0        6.85       -0.54      7.94 o 
  10   7   0      306.69      266.28     13.80 o 
  -4   8   0       28.21       41.44     14.11 o 
  -3   8   0       55.20       67.36      9.62 o 
  -2   8   0      114.67      112.71      6.74 o 
  -1   8   0        1.32       15.76      4.97 o 
   0   8   0       66.13       68.92      7.85 o 
   1   8   0       54.88       56.00      3.81 o 
   2   8   0        5.22        2.70      3.31 o 
   3   8   0        1.26       -4.07      3.54 o 
   4   8   0      260.23      269.12      9.66 o 
   5   8   0        2.61       -3.67      5.24 o 
   6   8   0       23.90       33.65     10.94 o 
   7   8   0       54.97       60.04      8.73 o 
   8   8   0      272.94      281.54     13.76 o 
   9   8   0      258.04      259.19     14.00 o 
  10   8   0       35.93       35.20      9.88 o 
  -3   9   0       65.01       64.64     10.50 o 
  -2   9   0      175.17      188.88      8.10 o 
  -1   9   0      439.32      473.77     16.74 o 
   0   9   0      194.35      196.82     14.43 o 
   1   9   0      534.43      549.22     18.20 o 
   2   9   0     1121.15     1128.31     15.01 o 
   3   9   0      183.93      201.91     10.38 o 
   4   9   0        6.82        6.93      6.34 o 
   5   9   0      122.12      110.41      9.40 o 
   6   9   0      166.47      162.23     10.78 o 
   7   9   0       58.32       46.34      9.44 o 
   8   9   0        3.24       10.14      9.28 o 
   9   9   0       10.03       17.63     10.24 o 
  -2  10   0       93.19       95.42      8.11 o 
  -1  10   0       20.54       26.07      6.82 o 
   0  10   0      144.32      161.43      8.95 o 
   1  10   0      173.44      193.58     11.01 o 
   2  10   0       30.68       30.60      5.40 o 
   3  10   0      216.59      226.02      8.86 o 
   4  10   0     1700.66     1780.09     54.82 o 
   5  10   0      221.73      213.90     16.37 o 
   6  10   0       70.70       73.02     10.47 o 
   7  10   0      608.86      614.84     19.60 o 
   8  10   0      780.39      762.77     22.10 o 
   1  11   0        0.76        2.30      7.02 o 
   2  11   0        1.76        4.02      6.93 o 
   3  11   0        7.06      -13.10     14.69 o 
   4  11   0       22.31       24.73     10.08 o 
   5  11   0      121.89      131.18     11.84 o 
   6  11   0      105.14      112.66     22.41 o 
   7  11   0        2.73       12.55     16.33 o 
  -6 -11   1      637.21      644.60     36.17 o 
  -5 -11   1      192.46      175.72     24.46 o 
  -4 -11   1       26.88       10.67     10.36 o 
  -3 -11   1      498.12      551.82     14.49 o 
  -2 -11   1      214.58      251.14     21.87 o 
  -1 -11   1        7.82        6.47     10.26 o 
   0 -11   1      138.73      181.31     11.07 o 
  -8 -10   1       32.28       24.99     16.54 o 
  -7 -10   1       75.85       64.52     11.34 o 
  -6 -10   1       95.12       82.87     11.14 o 
  -5 -10   1      615.67      629.05     33.30 o 
  -4 -10   1      346.06      371.41     16.27 o 
  -3 -10   1        5.69        5.73      6.19 o 
  -2 -10   1      358.84      390.85     14.68 o 
  -1 -10   1      333.71      400.64     12.02 o 
   0 -10   1       48.52       60.25      7.11 o 
   1 -10   1        3.54        9.19     11.47 o 
   2 -10   1      145.92      168.49      9.23 o 
  -9  -9   1        9.41       16.99     15.39 o 
  -8  -9   1      188.61      172.09     18.31 o 
  -7  -9   1      201.09      179.30     11.90 o 
  -6  -9   1      435.72      441.16     16.63 o 
  -5  -9   1       27.56       20.42      8.66 o 
  -4  -9   1      127.06      137.61     13.95 o 
  -3  -9   1        3.65        8.01      5.32 o 
  -2  -9   1       17.74       12.13      4.20 o 
  -1  -9   1        0.39       -1.75      5.16 o 
   0  -9   1        2.72        2.84      5.82 o 
   1  -9   1       93.06       89.22      6.80 o 
   2  -9   1       38.93       44.80      5.95 o 
   3  -9   1        1.03       18.79      9.71 o 
  -9  -8   1      468.23      438.61     17.21 o 
  -8  -8   1      542.83      520.67     17.54 o 
  -7  -8   1      132.39      137.14     11.59 o 
  -6  -8   1      628.74      607.30     17.69 o 
  -5  -8   1     2248.27     2114.71     41.31 o 
  -4  -8   1      694.76      662.97     17.42 o 
  -3  -8   1      945.43      957.37     14.78 o 
  -2  -8   1     1537.74     1530.46     18.58 o 
  -1  -8   1      518.42      500.20      8.25 o 
   0  -8   1        0.02        9.59      4.62 o 
   1  -8   1      182.92      179.97     11.13 o 
   2  -8   1      174.19      150.21      7.13 o 
   3  -8   1        2.96        5.91      8.88 o 
   4  -8   1       75.58       81.86     10.29 o 
   5  -8   1        7.07       -0.11     20.00 o 
 -10  -7   1        1.76       24.50     10.98 o 
  -9  -7   1        8.08       26.45      9.13 o 
  -8  -7   1       44.04       42.77      8.82 o 
  -7  -7   1      429.69      394.82     14.77 o 
  -6  -7   1       71.66       65.82     10.69 o 
  -5  -7   1      861.86      790.32     19.11 o 
  -4  -7   1      847.02      766.40     14.46 o 
  -3  -7   1     2176.93     2095.34     36.13 o 
  -2  -7   1       22.86       21.88      2.86 o 
  -1  -7   1     1968.53     1940.70     20.76 o 
   0  -7   1     2929.73     2941.62     30.33 o 
   1  -7   1       48.64       39.12      4.42 o 
   2  -7   1      145.68      138.42      8.59 o 
   3  -7   1      621.40      634.98     16.08 o 
   4  -7   1      225.83      227.26     13.26 o 
   5  -7   1        3.01       -6.01     12.85 o 
   6  -7   1      106.42       85.87     22.24 o 
 -10  -6   1       50.55       44.27      9.13 o 
  -9  -6   1       55.63       66.71      9.02 o 
  -8  -6   1        0.36        7.53      9.11 o 
  -7  -6   1      329.53      311.14     12.83 o 
  -6  -6   1      542.06      491.17     11.22 o 
  -5  -6   1      210.12      202.20      7.82 o 
  -4  -6   1       54.50       62.97      4.34 o 
  -3  -6   1       27.06       23.61      3.04 o 
  -2  -6   1        5.23        3.26      2.45 o 
  -1  -6   1      113.82      100.71      3.60 o 
   0  -6   1       18.30       21.43      3.20 o 
   1  -6   1      571.95      540.93      7.84 o 
   2  -6   1      707.83      672.34     14.24 o 
   3  -6   1        6.95        9.05      3.51 o 
   4  -6   1       86.72       91.13      8.17 o 
   5  -6   1      307.12      299.15     17.33 o 
   6  -6   1      102.26       98.88     20.72 o 
   7  -6   1       20.83        5.81     20.91 o 
 -10  -5   1       69.32       73.33      8.98 o 
  -9  -5   1      157.04      149.91      9.57 o 
  -8  -5   1      930.05      896.52     20.92 o 
  -7  -5   1      281.96      266.49      9.92 o 
  -6  -5   1      746.84      703.15     13.42 o 
  -5  -5   1     2654.90     2509.81     37.01 o 
  -4  -5   1     5511.04     5562.43     78.72 o 
  -3  -5   1        3.74        6.60      1.99 o 
  -2  -5   1     2586.48     2454.10     31.01 o 
  -1  -5   1     3543.22     3297.24     38.18 o 
   0  -5   1     1451.21     1402.43     17.55 o 
   1  -5   1      272.22      250.99      4.99 o 
   2  -5   1      516.38      457.31     11.45 o 
   3  -5   1      134.54      150.23      7.44 o 
   4  -5   1        0.85        4.96      6.36 o 
   5  -5   1      180.46      179.18     12.84 o 
   6  -5   1        2.07      -15.23     11.32 o 
   7  -5   1        6.80      -16.85     12.89 o 
 -10  -4   1       90.20       93.87     12.83 o 
  -9  -4   1       65.04       72.81      6.04 o 
  -8  -4   1       62.86       88.24      5.49 o 
  -7  -4   1       24.81       27.22      5.31 o 
  -6  -4   1      574.48      566.74     14.00 o 
  -5  -4   1      197.73      230.61      7.43 o 
  -4  -4   1     1542.90     1497.56     22.78 o 
  -3  -4   1     1043.21      951.50     28.06 o 
  -2  -4   1     2292.58     2291.23     25.65 o 
  -1  -4   1      140.21      118.10      3.20 o 
   0  -4   1     5832.16     5431.47     76.03 o 
   1  -4   1     7588.54     7319.41     83.81 o 
   2  -4   1      491.17      468.43      7.19 o 
   3  -4   1      639.44      578.91     10.16 o 
   4  -4   1     2416.99     2230.14     34.08 o 
   5  -4   1      534.88      506.46     17.62 o 
   6  -4   1      148.67      154.01     12.77 o 
   7  -4   1      306.54      259.54     15.68 o 
   8  -4   1       26.70       10.27     19.68 o 
 -10  -3   1      149.80      143.58     10.03 o 
  -9  -3   1      111.30      109.28      5.80 o 
  -8  -3   1       71.71       76.64      5.02 o 
  -7  -3   1       75.14      119.00      7.46 o 
  -6  -3   1      583.54      576.74     11.52 o 
  -5  -3   1       14.27       13.15      3.01 o 
  -4  -3   1      101.63      134.29      5.38 o 
  -3  -3   1      138.28      175.54      4.12 o 
  -2  -3   1       49.51       56.64      1.94 o 
  -1  -3   1       69.91       64.51      2.72 o 
   0  -3   1      375.86      344.88      8.55 o 
   1  -3   1      636.44      609.18      9.15 o 
   2  -3   1     3493.85     3350.10     30.64 o 
   3  -3   1     1969.20     1911.44     22.21 o 
   4  -3   1       26.66       53.92      9.72 o 
   5  -3   1      738.53      732.04     17.51 o 
   6  -3   1      679.00      659.03     15.79 o 
   7  -3   1      176.98      179.06     10.54 o 
   8  -3   1       60.06       60.78     10.35 o 
   9  -3   1      116.80      110.68     22.61 o 
 -10  -2   1       22.97       32.30      9.45 o 
  -9  -2   1       13.66       21.50      7.91 o 
  -8  -2   1      308.66      310.02      8.31 o 
  -7  -2   1     2887.98     2909.89     33.58 o 
  -6  -2   1      276.51      285.78      9.52 o 
  -5  -2   1     1703.95     1754.05     50.65 o 
  -4  -2   1     6073.54     6229.02    108.62 o 
  -3  -2   1     3503.94     3568.95     62.59 o 
  -2  -2   1       69.08       80.88      3.43 o 
  -1  -2   1     4083.61     4155.34     71.06 o 
   0  -2   1      149.29      137.09      7.04 o 
   1  -2   1     4809.31     4739.76     54.33 o 
   2  -2   1     1760.65     1721.42     17.07 o 
   3  -2   1      331.05      294.63      6.01 o 
   4  -2   1        4.83       19.48      2.44 o 
   5  -2   1       71.33       88.59      6.36 o 
   6  -2   1       36.65       57.18      7.06 o 
   7  -2   1       82.92       74.73      8.53 o 
   8  -2   1      294.55      275.01     13.07 o 
   9  -2   1      139.47      115.69     13.99 o 
 -10  -1   1        0.12       -3.64      9.80 o 
  -9  -1   1      260.25      259.96     12.24 o 
  -8  -1   1        1.82       28.02     13.21 o 
  -7  -1   1      146.59      168.28      7.16 o 
  -6  -1   1     1272.45     1287.96     18.53 o 
  -5  -1   1      645.88      658.97     10.81 o 
  -4  -1   1      394.46      407.64      7.30 o 
  -3  -1   1     3994.21     4165.91     63.56 o 
  -2  -1   1     9326.07     9462.34    242.79 o 
  -1  -1   1       96.16       88.47      2.86 o 
   0  -1   1       38.98       19.54      3.51 o 
   1  -1   1      521.52      493.11      7.77 o 
   2  -1   1    14978.25    15164.93    203.88 o 
   3  -1   1      598.67      611.42     13.05 o 
   4  -1   1     1606.70     1613.95     34.20 o 
   5  -1   1     2916.49     2915.77     36.30 o 
   6  -1   1      720.27      762.91     14.94 o 
   7  -1   1      366.51      364.48     12.65 o 
   8  -1   1      174.00      164.07     13.74 o 
   9  -1   1      181.14      152.43     11.30 o 
  10  -1   1       83.94       90.43     14.54 o 
 -10   0   1        3.98       10.48      6.85 o 
  -9   0   1      149.55      145.25      8.10 o 
  -8   0   1       40.53       50.07      8.45 o 
  -7   0   1      390.09      376.02     12.27 o 
  -6   0   1        9.08       41.33      5.40 o 
  -5   0   1      186.72      172.95      5.72 o 
  -4   0   1        0.11       26.20      2.76 o 
  -3   0   1       53.58      118.33      8.25 o 
  -2   0   1      125.01      169.56     10.06 o 
  -1   0   1     6465.74     7096.61    103.28 o 
   0   0   1     1326.46     1401.02     35.03 o 
   1   0   1      285.03      332.72      4.79 o 
   2   0   1     2547.30     2821.70     48.98 o 
   3   0   1     6022.76     6585.06    109.29 o 
   4   0   1     1509.53     1601.08     28.05 o 
   5   0   1      376.95      417.68      8.77 o 
   6   0   1     2025.81     2210.14     40.14 o 
   7   0   1     1403.44     1402.09     39.37 o 
   8   0   1       74.20       73.84      8.38 o 
   9   0   1       28.92       33.82      9.14 o 
  10   0   1       94.36       86.40     13.36 o 
  -9   1   1       64.13       64.13     13.46 o 
  -8   1   1        8.00        2.36      5.41 o 
  -7   1   1      630.04      631.26     12.61 o 
  -6   1   1      479.28      471.64     10.18 o 
  -5   1   1        0.70        5.95      4.38 o 
  -4   1   1     2976.08     3034.80     34.53 o 
  -3   1   1     4349.59     4383.72     48.79 o 
  -2   1   1     1253.98     1277.42     19.26 o 
  -1   1   1     1302.20     1388.80     23.03 o 
   0   1   1     9505.40     9333.20    109.77 o 
   1   1   1       53.25       52.13      1.15 o 
   2   1   1      561.39      670.13     11.09 o 
   3   1   1      421.79      504.06      8.38 o 
   4   1   1       67.54       83.45      3.66 o 
   5   1   1       35.18       48.06      3.02 o 
   6   1   1      224.22      273.67      9.42 o 
   7   1   1       11.15       28.48      3.74 o 
   8   1   1        3.79        5.84      7.05 o 
   9   1   1      403.90      370.22     14.51 o 
  10   1   1       94.06       95.28     10.50 o 
  -9   2   1        8.99        4.16      8.48 o 
  -8   2   1       55.01       45.40     12.64 o 
  -7   2   1      177.24      165.75      9.15 o 
  -6   2   1       84.72       97.92      6.18 o 
  -5   2   1     1153.05     1133.68     19.97 o 
  -4   2   1      668.86      643.25     12.80 o 
  -3   2   1     1890.71     1852.05     25.31 o 
  -2   2   1     2982.53     2781.16     34.54 o 
  -1   2   1     7127.66     6853.85     83.67 o 
   0   2   1       23.49       25.09      1.35 o 
   1   2   1     9843.45    10460.74     95.16 o 
   2   2   1    10518.37    11700.75    152.65 o 
   3   2   1     5000.24     5728.87     80.16 o 
   4   2   1      438.55      597.31     10.25 o 
   5   2   1     1298.26     1359.57     20.77 o 
   6   2   1     2945.35     3276.48     47.40 o 
   7   2   1      262.16      328.46      8.86 o 
   8   2   1       64.89       94.43      5.57 o 
   9   2   1      215.74      225.62     13.55 o 
  10   2   1       22.11       31.68     14.46 o 
  11   2   1       99.01       92.72     13.50 o 
  -8   3   1       10.05       11.59      8.09 o 
  -7   3   1        2.02        6.86      6.92 o 
  -6   3   1        1.34        1.13      6.06 o 
  -5   3   1      265.82      251.63     10.16 o 
  -4   3   1        1.53       -2.73      4.25 o 
  -3   3   1      121.12      122.50      5.19 o 
  -2   3   1       34.45       50.36      3.38 o 
  -1   3   1        4.62       20.90      2.84 o 
   0   3   1     2545.21     2523.97     33.74 o 
   1   3   1     3114.70     3142.46     30.88 o 
   2   3   1     1094.46     1130.50     16.15 o 
   3   3   1     5594.98     5859.44     71.59 o 
   4   3   1    12753.27    14349.83    200.11 o 
   5   3   1        7.67       24.47      3.19 o 
   6   3   1      730.20      828.67     18.26 o 
   7   3   1     2783.99     2918.74     42.99 o 
   8   3   1     1235.61     1304.79     21.59 o 
   9   3   1       20.77       32.54      5.49 o 
  10   3   1      113.95      137.28     10.10 o 
  11   3   1       37.45       51.93     10.31 o 
  -8   4   1       10.92       10.30     20.86 o 
  -7   4   1      173.96      140.27     15.56 o 
  -6   4   1       89.13       94.32      8.19 o 
  -5   4   1      129.56      148.64      7.94 o 
  -4   4   1       35.11       36.86      6.06 o 
  -3   4   1     1044.74      970.83     19.59 o 
  -2   4   1     1154.69     1067.76     14.43 o 
  -1   4   1      123.86      118.73      2.89 o 
   0   4   1      534.44      478.41      6.33 o 
   1   4   1      769.67      701.55      7.96 o 
   2   4   1       32.16       39.53      3.54 o 
   3   4   1       63.40       71.48      2.94 o 
   4   4   1       63.95       91.67      3.41 o 
   5   4   1      543.98      530.14     10.30 o 
   6   4   1      120.93      152.19     10.89 o 
   7   4   1        0.59       38.45      8.65 o 
   8   4   1       67.68       74.72      5.64 o 
   9   4   1      401.25      427.30     11.51 o 
  10   4   1      141.67      149.17      9.82 o 
  11   4   1       64.05       89.54     10.47 o 
  -7   5   1       19.20       38.40     20.52 o 
  -6   5   1      101.56       92.17     13.77 o 
  -5   5   1      156.50      133.78     12.92 o 
  -4   5   1      434.09      391.21     17.14 o 
  -3   5   1      332.77      331.53     11.96 o 
  -2   5   1      266.81      266.27      7.87 o 
  -1   5   1     1725.40     1689.38     17.90 o 
   0   5   1     6182.56     6192.15     70.71 o 
   1   5   1       55.49       61.00      2.50 o 
   2   5   1     3402.22     3327.94     33.09 o 
   3   5   1     5241.82     5046.07     62.18 o 
   4   5   1      537.90      471.29      8.20 o 
   5   5   1      129.82      126.47      5.30 o 
   6   5   1     1902.94     1796.17     27.57 o 
   7   5   1      593.80      615.65     12.77 o 
   8   5   1        8.35       24.51      7.41 o 
   9   5   1      244.42      254.62     10.14 o 
  10   5   1       15.19       15.02      6.42 o 
  11   5   1        2.10       10.75      8.83 o 
  -6   6   1        3.25       14.43     19.81 o 
  -5   6   1        6.65       22.74     12.58 o 
  -4   6   1       61.53       62.36     12.07 o 
  -3   6   1       43.20       32.19      7.76 o 
  -2   6   1      189.47      196.53      7.80 o 
  -1   6   1        1.58       33.64      3.11 o 
   0   6   1      230.17      232.79      5.05 o 
   1   6   1     1108.50     1051.65     12.08 o 
   2   6   1     1036.24      986.60     11.29 o 
   3   6   1       93.76       99.99      4.94 o 
   4   6   1     4122.24     3936.69     49.31 o 
   5   6   1     2834.69     2800.37     35.95 o 
   6   6   1       47.02       53.52      4.80 o 
   7   6   1      270.40      291.80     12.54 o 
   8   6   1     1821.03     1710.42     27.54 o 
   9   6   1      279.00      281.11     10.60 o 
  10   6   1       68.41       84.24      7.47 o 
  11   6   1      309.76      302.86     13.89 o 
  -5   7   1       20.91       26.19     13.87 o 
  -4   7   1        0.35        6.50     12.62 o 
  -3   7   1       12.58        4.53      8.19 o 
  -2   7   1      242.02      239.13      7.59 o 
  -1   7   1       30.22       32.71      4.37 o 
   0   7   1       24.30       28.85      3.01 o 
   1   7   1        1.30        3.87      2.82 o 
   2   7   1       21.18       14.39      2.77 o 
   3   7   1      187.91      184.67      7.24 o 
   4   7   1       22.92       33.01      5.58 o 
   5   7   1        1.69        4.98      3.82 o 
   6   7   1      991.41      927.47     16.99 o 
   7   7   1       31.95       45.25      9.94 o 
   8   7   1        0.43       11.68      6.38 o 
   9   7   1      234.78      217.09     16.99 o 
  10   7   1      350.16      332.03     14.39 o 
  -4   8   1       34.75       39.60     14.13 o 
  -3   8   1      172.63      145.56     10.54 o 
  -2   8   1       78.85       75.27      8.07 o 
  -1   8   1      172.30      172.79      7.15 o 
   0   8   1      578.98      593.84     10.08 o 
   1   8   1     1005.87     1032.11     12.79 o 
   2   8   1        1.92       -3.62      3.20 o 
   3   8   1     1588.37     1570.31     19.39 o 
   4   8   1     1890.14     1796.09     24.77 o 
   5   8   1      836.25      810.97     13.71 o 
   6   8   1      565.18      579.92     13.38 o 
   7   8   1      886.01      799.05     16.23 o 
   8   8   1       28.47       28.42      8.23 o 
   9   8   1        5.71       11.79      8.56 o 
  10   8   1        9.44       16.01      9.19 o 
  -3   9   1       12.45       27.13     18.74 o 
  -2   9   1       52.48       49.49      7.42 o 
  -1   9   1      115.43      121.36     12.52 o 
   0   9   1        2.07        3.49      7.39 o 
   1   9   1      411.43      417.92     18.45 o 
   2   9   1      537.82      539.50      9.07 o 
   3   9   1       60.54       59.23      5.08 o 
   4   9   1      628.97      607.51     14.35 o 
   5   9   1      884.27      860.77     17.29 o 
   6   9   1      903.48      892.07     17.83 o 
   7   9   1        1.03        8.34      8.49 o 
   8   9   1      515.40      493.28     17.30 o 
   9   9   1      537.16      497.81     17.50 o 
  -1  10   1        3.16        6.32      9.40 o 
   0  10   1       11.59       16.27      7.29 o 
   1  10   1        9.40        8.46      6.38 o 
   2  10   1        4.82       -2.30      5.46 o 
   3  10   1      222.45      220.03      8.76 o 
   4  10   1       90.73       96.03      8.59 o 
   5  10   1        0.12       -5.89      7.20 o 
   6  10   1       77.93       84.63     10.31 o 
   7  10   1      204.27      208.34     13.44 o 
   8  10   1       35.81       30.82     10.27 o 
   1  11   1      108.92      126.60      8.35 o 
   2  11   1      143.01      139.39     11.79 o 
   3  11   1       22.24       21.01      7.04 o 
   4  11   1      220.16      233.64     10.80 o 
   5  11   1      352.83      373.33     16.76 o 
   6  11   1       37.70       31.35     19.97 o 
   7  11   1      108.73      100.37     16.95 o 
  -6 -11   2       38.09       31.32     12.09 o 
  -5 -11   2        1.31       -3.86     11.17 o 
  -4 -11   2       77.14       71.90     11.73 o 
  -3 -11   2      158.17      164.10     10.79 o 
  -2 -11   2      181.32      227.65     17.08 o 
  -1 -11   2       84.96       88.23      8.68 o 
  -7 -10   2        2.58        9.84     11.12 o 
  -6 -10   2      215.19      215.29     14.31 o 
  -5 -10   2       78.25       80.71     15.15 o 
  -4 -10   2      104.04       77.73     10.55 o 
  -3 -10   2       11.73        4.70      8.94 o 
  -2 -10   2       48.57       42.52      5.91 o 
  -1 -10   2        1.78        9.44      7.30 o 
   0 -10   2        4.95        2.09      7.45 o 
   1 -10   2        0.10        5.05      6.86 o 
   2 -10   2       35.97       32.54      6.93 o 
  -8  -9   2      330.82      330.49     17.13 o 
  -7  -9   2      548.87      559.03     19.36 o 
  -6  -9   2        1.95        2.09      9.46 o 
  -5  -9   2      932.11     1004.73     50.63 o 
  -4  -9   2     1054.61     1058.56     52.86 o 
  -3  -9   2      274.60      287.31     10.61 o 
  -2  -9   2        3.26        6.32      7.07 o 
  -1  -9   2      916.48     1009.77     18.07 o 
   0  -9   2      279.87      317.70     17.49 o 
   1  -9   2       33.05       36.19      6.68 o 
   2  -9   2      216.44      250.65     26.56 o 
   3  -9   2       79.72       91.48      7.51 o 
  -9  -8   2       48.32       57.47     11.33 o 
  -8  -8   2        4.91       20.58     13.05 o 
  -7  -8   2       50.54       48.38      9.72 o 
  -6  -8   2       69.59       64.32      9.37 o 
  -5  -8   2      357.86      348.42     14.92 o 
  -4  -8   2       98.83       89.43      8.82 o 
  -3  -8   2     1533.89     1563.79     32.04 o 
  -2  -8   2      851.11      857.35     13.37 o 
  -1  -8   2      137.05      127.53      4.90 o 
   0  -8   2      225.78      239.43      8.67 o 
   1  -8   2     1342.24     1444.05     21.95 o 
   2  -8   2      458.98      495.59     12.01 o 
   3  -8   2       11.52       11.52      4.91 o 
   4  -8   2      345.27      354.37     14.65 o 
   5  -8   2       68.10       66.07     20.66 o 
 -10  -7   2      158.21      141.29     16.33 o 
  -9  -7   2      198.06      210.24     13.54 o 
  -8  -7   2      270.83      268.37     22.21 o 
  -7  -7   2        1.22        6.38      8.27 o 
  -6  -7   2       32.86       41.31     11.73 o 
  -5  -7   2      331.63      304.56     16.07 o 
  -4  -7   2       75.89       68.45      7.54 o 
  -3  -7   2      201.39      194.14     10.93 o 
  -2  -7   2       12.50        8.88      3.55 o 
  -1  -7   2       61.63       58.82      3.49 o 
   0  -7   2       13.65       12.96      3.25 o 
   1  -7   2        1.88        8.75      4.95 o 
   2  -7   2       40.31       39.96      4.67 o 
   3  -7   2      120.99      128.76      6.25 o 
   4  -7   2      234.27      222.05     11.50 o 
   5  -7   2        1.00       -4.97     12.48 o 
   6  -7   2       49.46       58.32     21.15 o 
 -10  -6   2       39.29       44.92      9.71 o 
  -9  -6   2        5.86       15.64      8.99 o 
  -8  -6   2      492.76      477.02     16.03 o 
  -7  -6   2     1003.13      899.00     21.64 o 
  -6  -6   2      655.87      608.98     16.66 o 
  -5  -6   2       13.46       19.79      8.21 o 
  -4  -6   2     2256.78     2137.92     40.58 o 
  -3  -6   2     2821.66     2672.71     49.29 o 
  -2  -6   2      653.02      636.96     15.67 o 
  -1  -6   2      236.40      229.59      6.09 o 
   0  -6   2     1577.36     1489.44     16.36 o 
   1  -6   2      702.73      684.37      9.11 o 
   2  -6   2       35.06       34.91      3.41 o 
   3  -6   2      340.29      332.79      8.13 o 
   4  -6   2        9.96       -1.87      6.97 o 
   5  -6   2       16.39       13.79     11.21 o 
   6  -6   2       90.20       83.05     13.59 o 
   7  -6   2       40.41       30.39     20.64 o 
 -10  -5   2        2.76        9.29      9.95 o 
  -9  -5   2       48.36       46.64      8.56 o 
  -8  -5   2      138.82      147.01      9.62 o 
  -7  -5   2      192.21      179.62     11.19 o 
  -6  -5   2     1271.19     1140.13     24.50 o 
  -5  -5   2     1197.75     1117.57     18.41 o 
  -4  -5   2      950.04      948.23     20.47 o 
  -3  -5   2     1654.03     1586.94     25.94 o 
  -2  -5   2     8822.24     8620.81    184.13 o 
  -1  -5   2     3382.05     3063.70     52.10 o 
   0  -5   2      222.70      214.76      4.87 o 
   1  -5   2     2950.80     2696.42     27.44 o 
   2  -5   2     2404.17     2252.14     23.25 o 
   3  -5   2      823.49      760.97     13.60 o 
   4  -5   2      324.52      293.83     16.24 o 
   5  -5   2      692.89      691.05     39.29 o 
   6  -5   2      146.02      157.70     13.56 o 
   7  -5   2       23.03       17.65     17.21 o 
 -10  -4   2        2.81       13.31     11.90 o 
  -9  -4   2       62.62       63.67      8.27 o 
  -8  -4   2      420.99      371.38     13.37 o 
  -7  -4   2       93.25      116.54      8.22 o 
  -6  -4   2        0.51       37.46      4.90 o 
  -5  -4   2      351.68      325.42      8.41 o 
  -4  -4   2      586.99      581.20     11.23 o 
  -3  -4   2       47.17       61.21      3.59 o 
  -2  -4   2       99.45      120.89      8.46 o 
  -1  -4   2      385.49      368.97      5.18 o 
   0  -4   2       13.89       17.94      2.26 o 
   1  -4   2     1373.77     1351.39     14.39 o 
   2  -4   2      460.19      428.77      6.97 o 
   3  -4   2      490.15      458.41      6.85 o 
   4  -4   2      582.71      531.81     13.71 o 
   5  -4   2      461.65      450.76     13.15 o 
   6  -4   2      149.24      156.38      9.78 o 
   7  -4   2      622.52      590.59     21.24 o 
   8  -4   2       53.65       50.50     20.49 o 
  -9  -3   2       86.09       75.58     12.13 o 
  -8  -3   2        1.98        4.31      4.60 o 
  -7  -3   2      680.69      719.58     11.67 o 
  -6  -3   2       86.75       92.37      4.87 o 
  -5  -3   2      257.35      251.52      7.44 o 
  -4  -3   2        4.45       19.54      4.28 o 
  -3  -3   2     3648.54     3492.52    126.00 o 
  -2  -3   2     4746.06     4650.86     98.89 o 
  -1  -3   2      222.78      222.05      4.11 o 
   0  -3   2     1495.31     1291.12     15.50 o 
   1  -3   2     2497.19     2313.37     21.48 o 
   2  -3   2      782.14      809.05      9.34 o 
   3  -3   2        2.31       29.65      3.33 o 
   4  -3   2      297.18      297.04      7.81 o 
   5  -3   2        0.67       -0.81      5.84 o 
   6  -3   2       46.54       53.23      7.53 o 
   7  -3   2       22.41       36.02      8.70 o 
   8  -3   2        1.92      -11.17      9.31 o 
   9  -3   2       30.87       36.61     13.82 o 
 -10  -2   2       11.76       28.35     17.73 o 
  -9  -2   2        6.80        3.45      7.91 o 
  -8  -2   2       39.53       37.75      5.91 o 
  -7  -2   2      306.44      317.54      9.46 o 
  -6  -2   2      622.34      587.28     10.68 o 
  -5  -2   2     2277.19     2245.02     28.96 o 
  -4  -2   2     3168.51     3226.71     40.19 o 
  -3  -2   2      246.82      229.44      4.62 o 
  -2  -2   2     4547.92     4499.19     80.70 o 
  -1  -2   2    13043.46    12517.68    686.54 o 
   0  -2   2    20680.87    19722.32    557.34 o 
   1  -2   2    21817.33    21307.94    506.08 o 
   2  -2   2    11270.84    10868.45    144.22 o 
   3  -2   2     2287.00     2083.41     29.50 o 
   4  -2   2      314.11      299.48      6.58 o 
   5  -2   2     1051.08     1002.20     30.89 o 
   6  -2   2     1151.78     1063.77     20.01 o 
   7  -2   2       14.49       12.18      7.41 o 
   8  -2   2        2.35        7.20      8.66 o 
   9  -2   2      159.80      176.08     12.37 o 
 -10  -1   2        9.33       13.86     12.88 o 
  -9  -1   2       30.81       33.67      8.90 o 
  -8  -1   2       28.48       33.10      5.95 o 
  -7  -1   2      338.49      323.82     18.74 o 
  -6  -1   2      192.34      218.64      9.71 o 
  -5  -1   2      138.00      169.57      5.94 o 
  -4  -1   2      315.75      334.62      6.71 o 
  -3  -1   2      190.67      191.53      4.56 o 
  -2  -1   2      117.54      182.75      5.79 o 
  -1  -1   2      627.48      621.97     11.97 o 
   0  -1   2      467.24      444.03      7.26 o 
   1  -1   2       74.59       63.86      2.97 o 
   2  -1   2     5160.25     5423.96     62.37 o 
   3  -1   2     1741.36     1845.33     48.53 o 
   4  -1   2     3450.03     3539.41     85.98 o 
   5  -1   2     2117.29     2139.22     58.39 o 
   6  -1   2      138.69      136.87     12.17 o 
   7  -1   2      210.63      226.41     10.77 o 
   8  -1   2     1977.13     1912.04     32.10 o 
   9  -1   2      110.14      110.31     10.43 o 
  10  -1   2       97.35      118.60     14.69 o 
  -9   0   2       43.88       34.11      7.14 o 
  -8   0   2       31.01       29.52      8.38 o 
  -7   0   2       66.92       59.84      7.75 o 
  -6   0   2      656.64      695.32     15.06 o 
  -5   0   2      582.82      629.74     10.92 o 
  -4   0   2       93.40      112.26      4.73 o 
  -3   0   2      387.93      487.85      7.88 o 
  -2   0   2     4907.98     5199.91     64.73 o 
  -1   0   2     4546.80     4603.07     50.84 o 
   0   0   2     1230.59     1202.28     13.24 o 
   1   0   2      514.87      483.94      6.30 o 
   2   0   2     7622.09     8638.62    115.70 o 
   3   0   2      279.95      333.11     10.48 o 
   4   0   2      659.96      775.97     24.22 o 
   5   0   2        0.61        3.47      2.12 o 
   6   0   2      321.15      307.83      7.25 o 
   7   0   2       41.74       72.54      8.55 o 
   8   0   2       19.89       42.72      7.91 o 
   9   0   2       33.39       40.17      9.16 o 
  10   0   2      136.54      129.13     11.39 o 
  -9   1   2       29.67       27.70      7.33 o 
  -8   1   2       37.66       31.79      6.47 o 
  -7   1   2      121.77      116.03      6.64 o 
  -6   1   2       14.81       40.08      4.91 o 
  -5   1   2       76.26      103.75      6.18 o 
  -4   1   2     1792.58     1809.14     24.09 o 
  -3   1   2     4611.80     4798.40     69.26 o 
  -2   1   2      138.95      188.47      6.43 o 
  -1   1   2    10601.75    11119.52    133.92 o 
   0   1   2    16527.66    16461.93    161.66 o 
   1   1   2     8428.81     8744.09     84.95 o 
   2   1   2     2899.78     3355.09     42.82 o 
   3   1   2    13701.86    15786.95    263.43 o 
   4   1   2     1811.21     1897.22     32.87 o 
   5   1   2       11.19       24.03      3.81 o 
   6   1   2     1800.08     2073.25     40.90 o 
   7   1   2      726.65      838.47     22.05 o 
   8   1   2       13.03       28.59      8.42 o 
   9   1   2       70.18      101.53     11.19 o 
  10   1   2       29.90       27.44      9.61 o 
  -9   2   2        6.46        6.38      9.33 o 
  -8   2   2       60.93       66.34      7.94 o 
  -7   2   2       59.40       71.78      7.00 o 
  -6   2   2        4.60        8.33      5.27 o 
  -5   2   2      120.40      132.97      7.45 o 
  -4   2   2       40.55       80.22      8.46 o 
  -3   2   2      255.85      261.82      6.13 o 
  -2   2   2      250.50      267.63      9.04 o 
  -1   2   2      307.51      333.86      4.38 o 
   0   2   2     1233.32     1240.04     13.87 o 
   1   2   2     1027.12     1036.27     11.46 o 
   2   2   2     2722.72     3010.49     32.66 o 
   3   2   2     1410.88     1606.42     20.46 o 
   4   2   2      772.81      814.79     13.05 o 
   5   2   2     4102.85     4491.69     63.69 o 
   6   2   2     3697.56     4127.97     58.94 o 
   7   2   2       37.09       49.47      4.30 o 
   8   2   2      873.87      982.98     29.44 o 
   9   2   2     1414.10     1409.67     42.27 o 
  10   2   2       93.52      124.76     12.73 o 
  11   2   2      258.97      278.64     17.66 o 
  -8   3   2        9.99        6.59      9.50 o 
  -7   3   2       17.94       10.67      7.35 o 
  -6   3   2       25.48       37.52      6.69 o 
  -5   3   2      306.12      300.40     10.59 o 
  -4   3   2      195.04      188.75      8.27 o 
  -3   3   2       16.20       35.89      3.43 o 
  -2   3   2       13.16       15.11      4.06 o 
  -1   3   2     3140.18     3049.09     33.40 o 
   0   3   2      321.12      317.83      6.96 o 
   1   3   2     1395.27     1355.50     12.93 o 
   2   3   2     2503.45     2749.04     27.15 o 
   3   3   2      735.09      749.57      9.12 o 
   4   3   2      668.64      755.81     10.71 o 
   5   3   2       90.20      111.65      4.91 o 
   6   3   2        4.33       11.89      3.33 o 
   7   3   2      431.32      449.49     10.37 o 
   8   3   2      202.91      209.74      8.48 o 
   9   3   2       27.72       54.11      5.73 o 
  10   3   2       80.55       77.04     15.03 o 
  11   3   2      329.43      356.13     15.61 o 
  -7   4   2       56.70       43.21     11.90 o 
  -6   4   2      177.44      162.67     10.52 o 
  -5   4   2        3.03       15.13      6.61 o 
  -4   4   2      234.76      234.41     10.49 o 
  -3   4   2     1299.65     1279.61     18.74 o 
  -2   4   2      278.49      263.02      7.84 o 
  -1   4   2      564.10      533.70      7.80 o 
   0   4   2     5073.74     4925.54     45.24 o 
   1   4   2     1205.24     1052.27     10.51 o 
   2   4   2      110.87      103.77      2.93 o 
   3   4   2     1366.93     1345.44     15.58 o 
   4   4   2     6336.95     6672.22     81.86 o 
   5   4   2     1912.49     1899.73     28.45 o 
   6   4   2       37.63       63.75     12.41 o 
   7   4   2      798.56      777.28     14.56 o 
   8   4   2      509.68      512.77     11.89 o 
   9   4   2       85.99      109.18      6.61 o 
  10   4   2      116.87      108.26      9.33 o 
  11   4   2       17.22       17.74     15.24 o 
  -7   5   2       92.18       60.16     21.80 o 
  -6   5   2       15.46       22.30      9.06 o 
  -5   5   2       21.52        4.44      7.77 o 
  -4   5   2       97.91       93.83      7.80 o 
  -3   5   2       47.60       63.35      5.41 o 
  -2   5   2       65.29       67.54      3.78 o 
  -1   5   2      615.71      578.28      8.90 o 
   0   5   2      105.35      104.77      3.69 o 
   1   5   2      352.89      334.20      5.56 o 
   2   5   2     3839.79     3924.70     38.92 o 
   3   5   2      769.53      733.35      9.60 o 
   4   5   2      215.53      224.35      4.82 o 
   5   5   2     2185.02     2232.86     29.00 o 
   6   5   2     4392.42     4468.15     64.19 o 
   7   5   2     1210.00     1234.96     20.56 o 
   8   5   2     1046.92     1026.45     18.37 o 
   9   5   2      881.45      865.79     16.86 o 
  10   5   2      772.88      753.27     15.98 o 
  11   5   2       23.04       42.70     10.64 o 
  -6   6   2       14.31       27.31     20.17 o 
  -5   6   2        9.62       11.31     12.64 o 
  -4   6   2      137.90      139.00     13.59 o 
  -3   6   2       88.63       96.09      8.35 o 
  -2   6   2       13.47       26.52      4.01 o 
  -1   6   2      349.22      318.62      7.98 o 
   0   6   2     1036.50     1019.23     11.95 o 
   1   6   2       50.81       59.16      2.95 o 
   2   6   2       20.64       21.62      2.64 o 
   3   6   2       86.72       91.58      2.81 o 
   4   6   2       32.47       35.46      3.24 o 
   5   6   2       56.26       54.53      7.03 o 
   6   6   2       37.26       46.07      4.74 o 
   7   6   2       29.18       25.06      4.95 o 
   8   6   2      414.40      418.01     11.39 o 
   9   6   2       72.85       76.75      6.68 o 
  10   6   2       94.84      114.32      9.42 o 
  11   6   2      285.16      288.60     12.15 o 
  -5   7   2      102.37       79.99     21.24 o 
  -4   7   2       33.19       40.32     13.20 o 
  -3   7   2      686.73      624.37     16.42 o 
  -2   7   2      147.48      153.29      7.75 o 
  -1   7   2       35.16       45.69      4.54 o 
   0   7   2      216.20      211.80      6.15 o 
   1   7   2     2260.51     2247.32     25.96 o 
   2   7   2      453.02      446.69      7.15 o 
   3   7   2        2.26        2.49      2.47 o 
   4   7   2      228.35      226.24      6.08 o 
   5   7   2      747.27      729.89     12.32 o 
   6   7   2      200.48      205.23      7.65 o 
   7   7   2      149.17      156.03      9.30 o 
   8   7   2      199.76      197.71      9.60 o 
   9   7   2      196.29      190.90      9.35 o 
  10   7   2        0.83       12.09      7.00 o 
  -4   8   2        9.22       -4.12     19.70 o 
  -3   8   2       63.28       52.69      9.91 o 
  -2   8   2       29.53       36.77      5.20 o 
  -1   8   2      274.16      243.52      8.37 o 
   0   8   2      184.87      194.24      6.59 o 
   1   8   2       40.06       48.47      5.65 o 
   2   8   2      338.86      329.15      6.75 o 
   3   8   2     1454.87     1427.50     16.12 o 
   4   8   2     1928.54     1922.76     23.05 o 
   5   8   2      640.47      633.36     11.87 o 
   6   8   2     1998.86     1937.84     26.70 o 
   7   8   2     1167.17     1093.46     19.98 o 
   8   8   2      158.88      155.76      8.12 o 
   9   8   2      535.02      521.06     17.19 o 
  10   8   2      715.39      671.30     19.70 o 
  -3   9   2        1.26        9.12     12.52 o 
  -2   9   2      202.69      210.04      8.26 o 
  -1   9   2       26.26       32.09      6.65 o 
   0   9   2      122.86      126.99      6.72 o 
   1   9   2       17.84       25.67      4.76 o 
   2   9   2        9.16        5.13      4.37 o 
   3   9   2       12.94        8.90      3.68 o 
   4   9   2      110.97      104.78      5.17 o 
   5   9   2      216.34      224.94     10.63 o 
   6   9   2       10.26       12.62      6.61 o 
   7   9   2      171.02      168.69      8.60 o 
   8   9   2      285.88      281.27     19.22 o 
   9   9   2       93.14      105.09     10.70 o 
  -1  10   2       56.35       74.49     16.61 o 
   0  10   2       18.62       19.26      8.29 o 
   1  10   2      118.74      109.85      7.85 o 
   2  10   2      326.16      352.85      9.06 o 
   3  10   2      121.23      129.19      9.20 o 
   4  10   2       76.32       63.25      5.82 o 
   5  10   2       33.33       31.81      7.59 o 
   6  10   2      336.04      337.87     12.75 o 
   7  10   2      149.19      143.79     11.16 o 
   8  10   2        3.71        1.62      9.65 o 
   1  11   2       34.32       36.44      7.43 o 
   2  11   2        3.91        8.10      6.85 o 
   3  11   2      172.64      177.25      9.56 o 
   4  11   2      341.76      356.77     15.80 o 
   5  11   2      235.51      257.64     12.17 o 
   6  11   2      195.37      183.82     12.36 o 
   7  11   2      843.64      845.56     34.64 o 
  -5 -11   3      162.71      152.41     13.43 o 
  -4 -11   3      121.21      112.47     12.90 o 
  -3 -11   3        6.29        1.08     13.71 o 
  -2 -11   3        0.11       26.38     11.51 o 
  -1 -11   3        1.73        8.34      7.47 o 
  -7 -10   3      388.58      418.33     30.41 o 
  -6 -10   3      432.58      453.63     19.09 o 
  -5 -10   3      137.69      118.32     11.98 o 
  -4 -10   3      129.95      124.40     11.83 o 
  -3 -10   3     1206.09     1354.16     30.49 o 
  -2 -10   3      381.87      448.64     23.66 o 
  -1 -10   3       28.18       37.64     11.33 o 
   0 -10   3      241.72      258.87     12.42 o 
   1 -10   3      258.38      277.42     12.62 o 
   2 -10   3       32.48       33.89      7.97 o 
  -8  -9   3        6.08        3.32     17.27 o 
  -7  -9   3        5.57        4.06     12.79 o 
  -6  -9   3       46.95       40.44     10.89 o 
  -5  -9   3      510.59      523.07     18.65 o 
  -4  -9   3       12.83       -1.04     10.77 o 
  -3  -9   3       48.68       44.08      9.19 o 
  -2  -9   3      632.44      672.73     14.93 o 
  -1  -9   3      927.78     1027.02     18.50 o 
   0  -9   3       93.62       99.71      7.94 o 
   1  -9   3      297.91      317.35     19.41 o 
   2  -9   3      364.88      399.97     17.42 o 
   3  -9   3      236.94      260.73     16.70 o 
  -9  -8   3        3.63       13.61     16.17 o 
  -8  -8   3       67.76       61.40     11.47 o 
  -7  -8   3      389.97      383.34     16.31 o 
  -6  -8   3      209.34      205.51     12.83 o 
  -5  -8   3       66.40       70.05      9.66 o 
  -4  -8   3      157.78      161.00     14.31 o 
  -3  -8   3       84.03       73.48      8.81 o 
  -2  -8   3       39.44       36.49      4.97 o 
  -1  -8   3       44.80       45.50      7.59 o 
   0  -8   3        7.54       11.85      6.20 o 
   1  -8   3      142.84      153.89      7.85 o 
   2  -8   3       34.58       35.63      9.99 o 
   3  -8   3       90.75       96.40      5.96 o 
   4  -8   3       56.92       59.17      9.53 o 
   5  -8   3       60.85       64.92     14.14 o 
  -9  -7   3      413.00      374.82     19.42 o 
  -8  -7   3      102.41       93.42     11.84 o 
  -7  -7   3      187.44      212.07     13.51 o 
  -6  -7   3      825.59      816.95     21.09 o 
  -5  -7   3     1185.09     1134.81     25.80 o 
  -4  -7   3       76.49       65.27      8.39 o 
  -3  -7   3     1257.29     1243.40     28.18 o 
  -2  -7   3     2084.27     2058.94     39.70 o 
  -1  -7   3      844.90      804.53     17.95 o 
   0  -7   3        0.52       -4.66      3.27 o 
   1  -7   3      894.74      933.71     15.48 o 
   2  -7   3      488.52      504.31     10.43 o 
   3  -7   3        1.86        5.84      4.61 o 
   4  -7   3      103.30       98.52      8.94 o 
   5  -7   3       91.43       91.01     13.05 o 
   6  -7   3        6.52      -16.35     19.01 o 
  -9  -6   3        1.07        9.57      9.48 o 
  -8  -6   3       61.37       47.57      9.46 o 
  -7  -6   3        9.20       15.75     10.83 o 
  -6  -6   3       80.03       96.64      8.95 o 
  -5  -6   3      227.48      226.65     12.10 o 
  -4  -6   3      780.45      744.82     18.56 o 
  -3  -6   3      109.19      109.11      8.28 o 
  -2  -6   3       81.90       91.28      4.73 o 
  -1  -6   3     2311.26     2219.01     28.83 o 
   0  -6   3     3976.16     3895.83     39.13 o 
   1  -6   3      276.89      258.11      5.90 o 
   2  -6   3      509.44      534.55      9.61 o 
   3  -6   3     1980.10     1932.97     25.44 o 
   4  -6   3      608.70      604.04     14.61 o 
   5  -6   3       28.90       27.64     11.28 o 
   6  -6   3      296.90      293.92     16.96 o 
   7  -6   3       72.82       59.58     20.93 o 
 -10  -5   3        2.61       26.48     13.71 o 
  -9  -5   3        1.39        4.94      8.81 o 
  -8  -5   3      111.12      103.46      9.58 o 
  -7  -5   3        5.61       12.01     11.19 o 
  -6  -5   3      868.14      828.82     20.27 o 
  -5  -5   3       43.31       50.86      6.85 o 
  -4  -5   3       62.98       63.30      6.43 o 
  -3  -5   3       20.46       17.34      3.49 o 
  -2  -5   3      252.51      261.81     11.71 o 
  -1  -5   3        0.14       -0.65      2.42 o 
   0  -5   3       10.27        4.12      2.87 o 
   1  -5   3      593.62      562.99      7.86 o 
   2  -5   3      335.32      321.51      6.69 o 
   3  -5   3       22.55       25.90      3.09 o 
   4  -5   3      672.03      678.38     14.95 o 
   5  -5   3      480.19      470.59     17.78 o 
   6  -5   3      168.71      157.52     13.27 o 
   7  -5   3        4.39       28.16     13.03 o 
 -10  -4   3        9.24       13.27     13.00 o 
  -9  -4   3       71.34       65.09      9.02 o 
  -8  -4   3      271.17      232.85     12.58 o 
  -7  -4   3       93.15       87.43     15.32 o 
  -6  -4   3     2125.53     2123.18     77.66 o 
  -5  -4   3     2469.37     2446.07     46.06 o 
  -4  -4   3     1577.72     1522.73     23.49 o 
  -3  -4   3      376.56      371.37      9.37 o 
  -2  -4   3     2543.00     2371.29     59.41 o 
  -1  -4   3     3901.56     3471.91     92.63 o 
   0  -4   3      273.00      232.26      5.22 o 
   1  -4   3      417.88      431.64      7.01 o 
   2  -4   3     2925.81     2806.14     28.52 o 
   3  -4   3      633.65      594.42      8.16 o 
   4  -4   3       21.09       32.31      4.30 o 
   5  -4   3      130.16      130.35      8.28 o 
   6  -4   3       17.35       26.87      8.03 o 
   7  -4   3        3.70        7.58      9.15 o 
   8  -4   3      283.73      262.98     24.42 o 
  -9  -3   3       67.06       44.69     12.60 o 
  -8  -3   3       18.54       14.30      9.38 o 
  -7  -3   3       45.98       52.18      7.19 o 
  -6  -3   3        3.31       30.31      4.07 o 
  -5  -3   3      158.28      201.23     11.63 o 
  -4  -3   3      645.13      610.05     19.37 o 
  -3  -3   3     2048.51     2015.09     37.45 o 
  -2  -3   3      372.00      395.06     19.09 o 
  -1  -3   3      914.10      827.02     12.78 o 
   0  -3   3     4691.42     4267.53     52.19 o 
   1  -3   3     6256.55     5843.53     58.32 o 
   2  -3   3     2107.02     1968.35     19.79 o 
   3  -3   3     2231.45     2040.34     20.55 o 
   4  -3   3     5493.92     5075.79     61.70 o 
   5  -3   3      908.64      851.75     16.96 o 
   6  -3   3      144.58      153.44     12.51 o 
   7  -3   3     1010.57      973.60     20.75 o 
   8  -3   3       73.54       71.58     10.21 o 
   9  -3   3       13.49       21.22     13.25 o 
  -8  -2   3        0.04        7.01      7.03 o 
  -7  -2   3      312.47      316.28      9.28 o 
  -6  -2   3       44.30       52.17      4.47 o 
  -5  -2   3      347.73      344.68      7.72 o 
  -4  -2   3        2.02       64.46      3.19 o 
  -3  -2   3      254.00      267.96      7.73 o 
  -2  -2   3       99.84      104.83      5.28 o 
  -1  -2   3      316.08      301.83      4.64 o 
   0  -2   3      115.12      107.77      6.56 o 
   1  -2   3     2758.21     2596.55     36.90 o 
   2  -2   3     2694.84     2693.09     31.98 o 
   3  -2   3      123.99      125.37      5.41 o 
   4  -2   3       56.51       68.75      4.79 o 
   5  -2   3     1743.09     1657.10     31.82 o 
   6  -2   3     1033.54      975.80     18.67 o 
   7  -2   3      116.24      112.99      8.70 o 
   8  -2   3      280.32      285.34     15.99 o 
   9  -2   3      132.58      142.39     11.44 o 
  -9  -1   3        0.28       -7.68     15.98 o 
  -8  -1   3      162.01      153.75     12.14 o 
  -7  -1   3      740.29      711.25     15.63 o 
  -6  -1   3        1.37       -0.61      4.08 o 
  -5  -1   3      946.35      958.83     16.84 o 
  -4  -1   3     2366.82     2336.67     34.93 o 
  -3  -1   3      134.25      143.20      4.49 o 
  -2  -1   3     1051.27     1019.85     15.82 o 
  -1  -1   3     2542.66     2380.36     26.74 o 
   0  -1   3     4812.72     4767.61     57.21 o 
   1  -1   3      989.86      958.62     12.47 o 
   2  -1   3       19.00       12.98      1.78 o 
   3  -1   3       97.59       92.98      3.91 o 
   4  -1   3     1390.47     1457.92     25.53 o 
   5  -1   3       64.99       85.54      8.46 o 
   6  -1   3      201.49      192.75     11.74 o 
   7  -1   3       14.09       25.54      8.06 o 
   8  -1   3      114.04      127.14     13.45 o 
   9  -1   3      291.85      282.80     13.71 o 
  10  -1   3       18.70       35.54     13.09 o 
  -9   0   3       51.23       43.99      7.22 o 
  -8   0   3        3.30       18.90      6.06 o 
  -7   0   3        6.22       19.46      8.55 o 
  -6   0   3      532.60      496.22     11.62 o 
  -5   0   3      363.66      365.87      7.83 o 
  -4   0   3       31.29       82.69      4.20 o 
  -3   0   3     2551.86     2578.06     33.02 o 
  -2   0   3      900.37      800.24     11.30 o 
  -1   0   3      580.01      542.86      7.45 o 
   0   0   3     1801.83     1737.74     17.55 o 
   1   0   3     9972.18     9843.42    104.44 o 
   2   0   3     3605.06     3663.32     65.31 o 
   3   0   3      127.88      129.48      3.28 o 
   4   0   3     3591.58     3762.10     63.26 o 
   5   0   3     5696.45     6259.22    108.50 o 
   6   0   3      699.48      808.09     25.24 o 
   7   0   3      317.34      296.81     18.04 o 
   8   0   3     1020.11     1006.83     24.93 o 
   9   0   3      118.04      152.46     13.60 o 
  10   0   3       62.78       52.10     19.46 o 
  -9   1   3        0.42       -9.59      7.95 o 
  -8   1   3        0.14       -3.69      6.52 o 
  -7   1   3        0.41        1.69      5.75 o 
  -6   1   3       54.89       64.21      5.77 o 
  -5   1   3      402.30      361.48     16.17 o 
  -4   1   3        4.31       21.94      6.34 o 
  -3   1   3      193.60      252.90      5.84 o 
  -2   1   3       51.34       85.32      2.84 o 
  -1   1   3      517.57      520.05      5.81 o 
   0   1   3      705.76      726.16      8.42 o 
   1   1   3      547.16      557.36      6.68 o 
   2   1   3     7920.33     8294.70     78.95 o 
   3   1   3     2893.55     3058.85     46.81 o 
   4   1   3      493.14      573.24     11.69 o 
   5   1   3     3889.74     4696.35     90.54 o 
   6   1   3     2170.83     2408.34     51.38 o 
   7   1   3     1076.68     1155.21     37.92 o 
   8   1   3       24.63       21.60     10.66 o 
   9   1   3      502.70      525.07     18.76 o 
  10   1   3      238.34      241.09     14.73 o 
  -8   2   3        3.50        2.87      7.57 o 
  -7   2   3      100.83      107.90      7.72 o 
  -6   2   3       11.44       -1.83      5.65 o 
  -5   2   3       26.91       26.36      5.28 o 
  -4   2   3      556.30      563.33     12.36 o 
  -3   2   3     1934.60     1953.90     27.03 o 
  -2   2   3      172.39      208.74      6.67 o 
  -1   2   3      865.40      884.14      9.46 o 
   0   2   3     1259.42     1194.59     13.56 o 
   1   2   3     3706.52     3755.72     40.46 o 
   2   2   3       45.96       51.72      4.98 o 
   3   2   3       15.68       27.78      1.51 o 
   4   2   3      187.33      198.30      6.54 o 
   5   2   3       32.88       51.81      2.71 o 
   6   2   3        7.35       21.51      4.49 o 
   7   2   3      140.93      178.59      8.97 o 
   8   2   3       68.26       72.82      6.47 o 
   9   2   3      434.11      455.82     23.50 o 
  10   2   3       10.63       21.41     14.31 o 
  11   2   3       42.04       59.30     13.20 o 
  -8   3   3       10.67       14.54     10.21 o 
  -7   3   3        3.81       10.24      7.73 o 
  -6   3   3       12.05        8.31      6.63 o 
  -5   3   3      443.91      419.02     12.32 o 
  -4   3   3       25.65       48.38      5.65 o 
  -3   3   3       90.91      107.57      5.55 o 
  -2   3   3     2094.71     2088.31     27.07 o 
  -1   3   3     2881.97     2816.91     31.03 o 
   0   3   3      231.69      248.36      4.49 o 
   1   3   3     7117.46     7478.59     87.36 o 
   2   3   3    13155.57    13931.59    146.42 o 
   3   3   3     2696.84     2805.79     30.87 o 
   4   3   3      562.23      590.44      7.78 o 
   5   3   3     2860.24     2953.46     37.29 o 
   6   3   3     3096.92     3501.33     44.08 o 
   7   3   3        4.22       10.72      3.99 o 
   8   3   3      210.71      224.92     11.09 o 
   9   3   3      425.75      471.70     24.34 o 
  10   3   3        0.49        1.95     13.36 o 
  11   3   3       51.92       84.51     12.72 o 
  -7   4   3        4.84       15.62     10.73 o 
  -6   4   3       22.15       18.11      8.10 o 
  -5   4   3       52.71       56.96      7.56 o 
  -4   4   3       66.78       70.27      6.84 o 
  -3   4   3       37.15       42.54      4.96 o 
  -2   4   3       84.44      107.53      4.72 o 
  -1   4   3       64.04       72.36      3.10 o 
   0   4   3      329.19      294.68      6.95 o 
   1   4   3       78.77       84.06      2.74 o 
   2   4   3        8.41       34.67      4.45 o 
   3   4   3     3905.87     4052.37     44.29 o 
   4   4   3     5321.21     5456.51     59.26 o 
   5   4   3      132.07      142.47      5.42 o 
   6   4   3     2088.60     2135.25     32.04 o 
   7   4   3     2035.94     2155.04     32.76 o 
   8   4   3     1499.91     1498.05     24.31 o 
   9   4   3       14.60       13.07      5.44 o 
  10   4   3      572.73      588.38     28.05 o 
  11   4   3      275.21      279.87     20.64 o 
  -6   5   3       26.95       20.06      9.35 o 
  -5   5   3       57.58       61.43      8.76 o 
  -4   5   3       24.20       37.60      7.54 o 
  -3   5   3        5.31       -1.74      4.99 o 
  -2   5   3      413.93      419.72     10.70 o 
  -1   5   3       23.87       29.09      3.65 o 
   0   5   3       62.05       71.65      3.67 o 
   1   5   3        8.35        4.82      1.97 o 
   2   5   3     1002.62     1014.77     11.31 o 
   3   5   3       93.03      104.46      3.28 o 
   4   5   3      360.51      350.22      6.09 o 
   5   5   3       33.03       41.00      3.57 o 
   6   5   3      382.83      359.91      9.37 o 
   7   5   3       62.52       75.71      5.35 o 
   8   5   3      303.81      302.65     10.10 o 
   9   5   3      241.42      239.66      9.94 o 
  10   5   3      236.54      253.98     10.40 o 
  11   5   3       15.23       27.69     15.65 o 
  -6   6   3        0.04       20.39     21.33 o 
  -5   6   3       25.59       28.45      9.64 o 
  -4   6   3       57.25       70.32     15.05 o 
  -3   6   3       66.26       67.14      6.43 o 
  -2   6   3       34.96       42.65      3.98 o 
  -1   6   3     1014.96     1004.40     13.70 o 
   0   6   3      887.75      895.33     12.35 o 
   1   6   3        8.03       10.88      3.49 o 
   2   6   3     2178.87     2230.91     23.13 o 
   3   6   3     4123.52     4040.22     40.33 o 
   4   6   3       20.78       26.83      2.73 o 
   5   6   3      361.42      343.63      8.06 o 
   6   6   3     4439.21     4368.76     55.13 o 
   7   6   3      713.76      670.29     13.72 o 
   8   6   3      394.45      349.32     10.71 o 
   9   6   3       57.08       57.75      6.55 o 
  10   6   3       97.79       98.54      7.54 o 
  11   6   3        3.34       14.61      9.24 o 
  -5   7   3       17.18       27.18     20.36 o 
  -4   7   3        5.44        0.03     12.99 o 
  -3   7   3        6.80        7.94      8.45 o 
  -2   7   3      110.03      104.55      7.41 o 
  -1   7   3        2.85       23.70      4.48 o 
   0   7   3      144.04      146.18      6.30 o 
   1   7   3      422.48      384.88      6.80 o 
   2   7   3       11.56       14.71      7.34 o 
   3   7   3      173.31      169.36      4.95 o 
   4   7   3     1451.85     1433.23     17.65 o 
   5   7   3      237.42      222.28      7.58 o 
   6   7   3       87.61       96.40      5.38 o 
   7   7   3      871.48      841.12     16.25 o 
   8   7   3     1929.76     1940.81     30.96 o 
   9   7   3      353.51      318.20     11.27 o 
  10   7   3       42.04       36.99      7.14 o 
  -4   8   3        6.98       29.10     21.12 o 
  -3   8   3      125.66      134.34     14.37 o 
  -2   8   3       55.94       47.63      5.22 o 
  -1   8   3        3.89        3.02      4.99 o 
   0   8   3       20.42       25.99      5.09 o 
   1   8   3       34.56       35.60      4.19 o 
   2   8   3       15.15       14.82      3.39 o 
   3   8   3        0.12        0.74      3.15 o 
   4   8   3      440.33      431.62      8.48 o 
   5   8   3       20.89       30.17      5.13 o 
   6   8   3       32.59       41.42      5.48 o 
   7   8   3       32.15       34.36      6.34 o 
   8   8   3       22.58       19.48      6.47 o 
   9   8   3      254.15      257.89     11.30 o 
  10   8   3      321.58      287.71     12.32 o 
  -2   9   3        0.23       23.08     10.72 o 
  -1   9   3       50.21       61.01      9.97 o 
   0   9   3      170.28      174.52      7.97 o 
   1   9   3      119.09      119.49      8.87 o 
   2   9   3        5.24        0.87      4.89 o 
   3   9   3      935.66      953.06     12.40 o 
   4   9   3     1063.66     1044.58     14.82 o 
   5   9   3       13.75       11.59      5.64 o 
   6   9   3      172.97      189.32      8.53 o 
   7   9   3      520.94      499.39     13.87 o 
   8   9   3       73.38       69.56     11.58 o 
   9   9   3       11.11        8.76      7.51 o 
  -1  10   3       64.03       63.88      7.35 o 
   0  10   3        4.78       17.01      9.77 o 
   1  10   3      328.81      349.69     17.24 o 
   2  10   3      134.06      133.72      7.71 o 
   3  10   3        8.67        3.37      5.82 o 
   4  10   3      158.14      157.37      7.27 o 
   5  10   3     1039.88     1023.97     20.21 o 
   6  10   3       37.54       54.73      8.00 o 
   7  10   3        2.32       -4.35      7.50 o 
   8  10   3      261.62      252.94     12.54 o 
   2  11   3        0.05       -6.32      7.16 o 
   3  11   3        3.24        2.43      6.39 o 
   4  11   3        2.26        3.90      6.81 o 
   5  11   3       15.78        7.57      8.22 o 
   6  11   3       76.55       61.30      9.02 o 
   7  11   3        2.79        5.60     14.56 o 
  -3 -11   4       61.50       37.81     15.94 o 
  -2 -11   4      194.76      246.40     34.83 o 
  -6 -10   4        0.09       -8.97     11.95 o 
  -5 -10   4        1.53      -13.26     12.73 o 
  -4 -10   4      212.11      203.15     13.52 o 
  -3 -10   4      340.88      381.46     29.46 o 
  -2 -10   4       11.11        4.56     19.84 o 
  -1 -10   4      209.96      245.26     13.19 o 
   0 -10   4      421.40      479.55     14.95 o 
   1 -10   4      357.40      391.56     19.00 o 
  -7  -9   4       67.87       67.29     12.57 o 
  -6  -9   4      150.29      151.79     13.54 o 
  -5  -9   4      184.72      169.28     19.09 o 
  -4  -9   4       32.42       20.02     11.14 o 
  -3  -9   4       60.52       64.82     10.20 o 
  -2  -9   4      160.42      148.86      8.03 o 
  -1  -9   4        1.05        6.07      6.02 o 
   0  -9   4       14.53        6.59      8.03 o 
   1  -9   4        0.10      -11.68      7.25 o 
   2  -9   4       16.70       13.66      7.37 o 
   3  -9   4       37.80       38.98      6.56 o 
  -8  -8   4      107.49      110.18     12.54 o 
  -7  -8   4      129.21      113.24     11.99 o 
  -6  -8   4       33.27       33.12     10.37 o 
  -5  -8   4      624.02      649.56     31.67 o 
  -4  -8   4     1068.10     1082.28     27.74 o 
  -3  -8   4      347.29      355.93     19.82 o 
  -2  -8   4      307.80      301.32     17.46 o 
  -1  -8   4      997.23     1075.78     16.22 o 
   0  -8   4      649.84      697.07     14.43 o 
   1  -8   4        4.12        9.89      5.58 o 
   2  -8   4      244.67      238.46     14.30 o 
   3  -8   4      323.07      335.10     10.71 o 
   4  -8   4       12.48       15.85     10.76 o 
  -9  -7   4        1.50       10.00     16.10 o 
  -8  -7   4       62.22       86.12     22.22 o 
  -7  -7   4        1.20        4.10     11.92 o 
  -6  -7   4      605.46      564.68     20.11 o 
  -5  -7   4       22.00       44.30      9.08 o 
  -4  -7   4      213.55      185.24     11.36 o 
  -3  -7   4     1407.27     1359.44     51.35 o 
  -2  -7   4     1059.00     1105.14     35.08 o 
  -1  -7   4      159.37      159.53      7.23 o 
   0  -7   4     1200.92     1273.64     18.05 o 
   1  -7   4     1153.17     1166.89     18.86 o 
   2  -7   4      252.55      245.55      8.17 o 
   3  -7   4      107.59       97.25      5.62 o 
   4  -7   4      668.07      644.56     15.91 o 
   5  -7   4      314.94      288.20     16.12 o 
   6  -7   4        2.01        4.95     19.08 o 
  -9  -6   4      147.57      136.24     12.24 o 
  -8  -6   4       61.60       58.58     12.87 o 
  -7  -6   4        2.27       16.99     14.09 o 
  -6  -6   4      144.45      148.03     10.47 o 
  -5  -6   4      429.40      394.48     14.78 o 
  -4  -6   4      116.52      127.69      8.77 o 
  -3  -6   4        0.04       26.90     10.53 o 
  -2  -6   4       50.53       61.90      6.94 o 
  -1  -6   4        0.08        2.66      5.86 o 
   0  -6   4       47.25       41.91      3.85 o 
   1  -6   4      152.04      157.08      5.18 o 
   2  -6   4      637.65      622.21     10.07 o 
   3  -6   4      184.66      163.52      6.68 o 
   4  -6   4       40.14       48.94      7.48 o 
   5  -6   4        1.37       -5.52     24.42 o 
   6  -6   4      371.10      345.78     18.79 o 
   7  -6   4      129.87      138.28     22.36 o 
  -9  -5   4        0.39       15.13     14.35 o 
  -8  -5   4      100.83       94.98     15.24 o 
  -7  -5   4      217.73      232.36     21.00 o 
  -6  -5   4      129.81      120.26      9.91 o 
  -5  -5   4       26.22       28.71     10.12 o 
  -4  -5   4     1107.55     1003.80     33.79 o 
  -3  -5   4     2910.78     2690.69     74.82 o 
  -2  -5   4      707.11      654.10     40.36 o 
  -1  -5   4     1428.90     1464.10     43.74 o 
   0  -5   4     2688.08     2640.92     29.79 o 
   1  -5   4     1108.07     1066.52     12.74 o 
   2  -5   4        4.70        6.28      2.58 o 
   3  -5   4      469.97      425.38      8.02 o 
   4  -5   4      154.51      166.41      6.91 o 
   5  -5   4        0.04       14.49      7.58 o 
   6  -5   4       70.04       76.62      9.44 o 
   7  -5   4       33.60       22.55     12.90 o 
  -9  -4   4        1.31        2.35     13.41 o 
  -8  -4   4       32.71       39.98      8.82 o 
  -7  -4   4        1.65       34.50     10.98 o 
  -6  -4   4       45.35       62.27     11.21 o 
  -5  -4   4     2264.39     2196.35     62.27 o 
  -4  -4   4       14.67       24.42      8.30 o 
  -3  -4   4     1836.15     1761.11     34.34 o 
  -2  -4   4     2927.21     2622.90    120.96 o 
  -1  -4   4     1677.93     1582.18     22.11 o 
   0  -4   4      225.89      201.13      5.35 o 
   1  -4   4     9738.63     9645.38     95.90 o 
   2  -4   4     1474.62     1292.49     12.45 o 
   3  -4   4       94.44       93.80      3.69 o 
   4  -4   4      277.38      251.53      8.34 o 
   5  -4   4     1320.29     1256.78     26.68 o 
   6  -4   4      510.84      485.03     17.22 o 
   7  -4   4       16.35       11.70      9.11 o 
   8  -4   4       69.82       76.98     13.25 o 
  -9  -3   4       81.59       46.90     13.62 o 
  -8  -3   4       13.19       14.63     10.31 o 
  -7  -3   4       44.42       53.43     10.41 o 
  -6  -3   4       12.67       47.18      6.92 o 
  -5  -3   4      767.17      705.61     16.75 o 
  -4  -3   4      203.78      224.75      9.82 o 
  -3  -3   4       29.37       52.67      3.11 o 
  -2  -3   4       52.76       68.57      6.43 o 
  -1  -3   4        1.01        0.41      2.84 o 
   0  -3   4        7.78       20.29      3.42 o 
   1  -3   4       67.58       95.54      3.11 o 
   2  -3   4      554.89      567.06     10.67 o 
   3  -3   4     3873.40     3740.26     44.49 o 
   4  -3   4     1465.06     1353.96     21.03 o 
   5  -3   4        4.93       13.33      5.96 o 
   6  -3   4      422.59      428.41     13.33 o 
   7  -3   4     1021.81      971.40     23.95 o 
   8  -3   4      565.67      538.33     16.69 o 
   9  -3   4       91.67       83.90     14.14 o 
  -7  -2   4       10.05       26.36      7.17 o 
  -6  -2   4        6.88       20.18      5.37 o 
  -5  -2   4       71.78       89.85      5.46 o 
  -4  -2   4      189.63      209.23     11.99 o 
  -3  -2   4     1071.78      973.58     26.31 o 
  -2  -2   4     7196.86     6960.47     88.65 o 
  -1  -2   4      130.81      127.30      2.89 o 
   0  -2   4     2619.55     2487.00     31.11 o 
   1  -2   4     2978.71     2913.54     41.09 o 
   2  -2   4     5524.05     5586.49     77.68 o 
   3  -2   4      738.74      713.35      9.39 o 
   4  -2   4     1445.49     1451.27     26.17 o 
   5  -2   4       16.71        7.05      6.04 o 
   6  -2   4       17.84       25.81      7.59 o 
   7  -2   4       11.40       12.22      8.69 o 
   8  -2   4        0.24        0.42      8.66 o 
   9  -2   4       56.95       52.00     10.60 o 
  -9  -1   4        0.02       -9.91      8.84 o 
  -8  -1   4       78.63       56.14     15.10 o 
  -7  -1   4       54.99       63.84      6.64 o 
  -6  -1   4       49.77       65.79      4.59 o 
  -5  -1   4       98.21      105.28      5.37 o 
  -4  -1   4      441.72      453.33      8.43 o 
  -3  -1   4       77.58      104.19      9.39 o 
  -2  -1   4     5220.24     5048.53     56.11 o 
  -1  -1   4     4549.26     4284.16     47.70 o 
   0  -1   4      645.07      656.64      8.97 o 
   1  -1   4     3909.19     3727.30     40.22 o 
   2  -1   4     7997.61     7933.23    130.04 o 
   3  -1   4     5678.11     5332.81     61.55 o 
   4  -1   4       13.07       10.80      4.96 o 
   5  -1   4      904.25      821.48     25.23 o 
   6  -1   4     2571.89     2602.28     66.68 o 
   7  -1   4      282.40      275.02     27.20 o 
   8  -1   4      128.30      127.18     11.23 o 
   9  -1   4      137.36      158.01     11.42 o 
  10  -1   4       99.50       97.19     14.12 o 
  -9   0   4        1.75       -7.49      7.08 o 
  -8   0   4       91.64       93.20      7.57 o 
  -7   0   4        5.70       10.05      6.09 o 
  -6   0   4       15.15       35.96      5.55 o 
  -5   0   4       54.28       73.97      4.24 o 
  -4   0   4        0.96       23.13      4.10 o 
  -3   0   4      201.34      218.80      8.90 o 
  -2   0   4       36.74       89.18      5.63 o 
  -1   0   4       11.97       65.11      4.35 o 
   0   0   4      332.61      320.54      4.54 o 
   1   0   4      327.93      317.36      4.53 o 
   2   0   4        0.00        5.17      2.68 o 
   3   0   4      188.89      187.93      3.83 o 
   4   0   4     4578.31     4887.31     80.87 o 
   5   0   4     2596.16     2733.86     37.66 o 
   6   0   4        4.55        8.69      5.33 o 
   7   0   4     2143.19     2213.29     58.46 o 
   8   0   4     1693.75     1660.03     47.32 o 
   9   0   4      175.32      179.97     13.04 o 
  10   0   4      227.74      253.69     16.07 o 
  -8   1   4        0.24        8.07      5.83 o 
  -7   1   4        3.22        1.51      6.20 o 
  -6   1   4      247.02      153.33     45.08 o 
  -5   1   4      244.01      253.72      9.40 o 
  -4   1   4       52.46       59.32      6.61 o 
  -3   1   4      332.94      320.02      6.68 o 
  -2   1   4      291.18      240.51      4.97 o 
  -1   1   4     4074.27     4065.65     42.50 o 
   0   1   4       84.86      109.09      2.88 o 
   1   1   4      618.71      578.27      7.15 o 
   2   1   4     3667.01     3748.37     44.52 o 
   3   1   4      574.05      594.41      8.31 o 
   4   1   4      145.43      139.62      3.98 o 
   5   1   4      671.55      710.63     14.45 o 
   6   1   4        0.71        2.77      5.27 o 
   7   1   4      192.16      194.93     11.77 o 
   8   1   4       49.17       77.24     11.87 o 
   9   1   4      242.24      240.27     21.49 o 
  10   1   4      101.43      104.63     15.21 o 
  -8   2   4        8.09        0.72      9.04 o 
  -7   2   4       48.54       44.51      7.64 o 
  -6   2   4        1.26        9.90      6.84 o 
  -5   2   4      231.02      204.55      9.33 o 
  -4   2   4      345.60      353.80     13.32 o 
  -3   2   4      417.22      423.16      8.38 o 
  -2   2   4      654.26      681.16     10.48 o 
  -1   2   4     1480.23     1487.53     15.29 o 
   0   2   4     2148.83     2009.45     22.24 o 
   1   2   4       89.03      110.32      3.05 o 
   2   2   4     1210.47     1148.53     14.53 o 
   3   2   4     2187.59     2136.18     23.12 o 
   4   2   4     4172.57     4490.10     53.79 o 
   5   2   4       35.43       60.89      6.21 o 
   6   2   4     1201.75     1290.34     27.83 o 
   7   2   4     2123.78     2253.32     69.78 o 
   8   2   4      283.35      363.30     29.14 o 
   9   2   4      160.87      167.97     15.52 o 
  10   2   4      306.75      255.80     22.14 o 
  11   2   4        9.02       10.11     12.58 o 
  -7   3   4       27.55       38.31      8.57 o 
  -6   3   4       35.41       24.71      7.30 o 
  -5   3   4       80.12       94.28      7.31 o 
  -4   3   4       22.49       47.90      8.43 o 
  -3   3   4        1.97        9.19      4.87 o 
  -2   3   4      361.43      341.43      9.03 o 
  -1   3   4        6.80       62.26      4.17 o 
   0   3   4      227.41      305.82      5.28 o 
   1   3   4     1044.09      967.07     11.55 o 
   2   3   4     2622.81     2775.83     27.64 o 
   3   3   4      996.37     1062.35     11.00 o 
   4   3   4     1676.30     1651.47     20.88 o 
   5   3   4     2544.96     2676.62     37.10 o 
   6   3   4      843.98      906.22     18.59 o 
   7   3   4      443.46      528.88     13.99 o 
   8   3   4     2787.16     3110.91    117.88 o 
   9   3   4      726.30      753.24     29.65 o 
  10   3   4       42.79       28.05     14.17 o 
  11   3   4      210.92      216.08     20.25 o 
  -7   4   4       19.61        5.90     11.09 o 
  -6   4   4        8.27       10.49      8.37 o 
  -5   4   4      111.82      103.24      8.48 o 
  -4   4   4      173.36      177.61      9.41 o 
  -3   4   4       62.46       68.42      6.38 o 
  -2   4   4      647.92      607.26     11.13 o 
  -1   4   4     1057.54     1023.72     12.89 o 
   0   4   4      454.26      461.86      7.16 o 
   1   4   4      913.11      991.78     12.14 o 
   2   4   4     1012.02     1018.84     11.18 o 
   3   4   4      164.52      168.76      3.48 o 
   4   4   4       69.04       66.90      3.28 o 
   5   4   4        7.56        9.89      3.59 o 
   6   4   4       26.42       51.19     15.23 o 
   7   4   4        6.48        9.05      5.24 o 
   8   4   4      167.69      190.48      9.63 o 
   9   4   4        8.80        5.88      6.77 o 
  10   4   4      562.94      562.95     27.17 o 
  11   4   4      177.78      194.49     19.45 o 
  -6   5   4        5.75        7.21     11.51 o 
  -5   5   4        6.05        9.43      8.69 o 
  -4   5   4       33.50       39.90     10.92 o 
  -3   5   4      453.43      455.41     13.19 o 
  -2   5   4      158.42      141.15      6.13 o 
  -1   5   4      236.63      256.36      6.25 o 
   0   5   4      471.13      463.86      7.78 o 
   1   5   4     1079.31     1012.48     11.56 o 
   2   5   4       67.71       74.50      2.66 o 
   3   5   4      876.74      849.18     11.71 o 
   4   5   4     2222.57     2260.08     26.34 o 
   5   5   4     2760.73     2765.93     35.66 o 
   6   5   4       20.57       15.34      4.05 o 
   7   5   4      193.48      190.67      8.45 o 
   8   5   4     1592.30     1585.24     25.86 o 
   9   5   4      248.98      266.37     20.66 o 
  10   5   4      237.64      249.16     29.73 o 
  11   5   4       89.48       93.57     17.00 o 
  -5   6   4        3.92       18.86     11.56 o 
  -4   6   4       18.42       33.15     11.35 o 
  -3   6   4        8.51       25.53      8.04 o 
  -2   6   4        0.92        7.18      5.48 o 
  -1   6   4      557.77      556.25      9.55 o 
   0   6   4        8.60       21.98      3.34 o 
   1   6   4      184.24      186.29      5.04 o 
   2   6   4     1011.49      954.10     12.30 o 
   3   6   4      580.80      562.48      7.74 o 
   4   6   4      241.00      248.30      5.89 o 
   5   6   4     5615.92     5565.15     69.47 o 
   6   6   4     1945.44     1918.10     26.07 o 
   7   6   4        6.16       15.67      5.24 o 
   8   6   4      714.42      721.48     15.12 o 
   9   6   4     1358.38     1353.77     23.87 o 
  10   6   4      390.51      396.07     15.54 o 
  11   6   4       50.30       90.71     16.97 o 
  -4   7   4       19.48       30.03     11.89 o 
  -3   7   4       49.65       67.18      9.49 o 
  -2   7   4       78.16       96.64      9.78 o 
  -1   7   4      766.86      750.81     12.53 o 
   0   7   4      150.67      151.59      6.41 o 
   1   7   4       18.66       24.38      3.55 o 
   2   7   4       85.10       87.10      5.00 o 
   3   7   4      182.93      169.05      5.09 o 
   4   7   4        1.08        4.87      3.39 o 
   5   7   4      190.48      203.28      7.69 o 
   6   7   4        9.22       12.42      4.59 o 
   7   7   4      388.00      387.30     11.29 o 
   8   7   4       73.34       74.63      6.77 o 
   9   7   4        9.19       21.10      6.52 o 
  10   7   4      118.70      115.47      8.33 o 
  -3   8   4       10.50        0.86     18.81 o 
  -2   8   4       78.14       85.66     11.23 o 
  -1   8   4        6.78       14.80      6.40 o 
   0   8   4       23.36       33.03      5.91 o 
   1   8   4      251.78      270.83      8.61 o 
   2   8   4      265.31      270.00      7.17 o 
   3   8   4        0.18        0.55      3.26 o 
   4   8   4      204.08      209.19      6.51 o 
   5   8   4      172.46      187.51      7.78 o 
   6   8   4      965.13      923.48     15.53 o 
   7   8   4      127.85      118.16      6.51 o 
   8   8   4      535.80      539.38     13.81 o 
   9   8   4      235.54      237.59     20.58 o 
  10   8   4        0.15        7.93      7.47 o 
  -2   9   4        0.71       -4.24     13.08 o 
  -1   9   4       39.73       35.47      6.36 o 
   0   9   4       25.42       24.52      7.10 o 
   1   9   4        0.02       11.00      6.12 o 
   2   9   4       35.52       41.98      4.84 o 
   3   9   4      630.53      612.25      9.56 o 
   4   9   4      156.00      152.36      6.47 o 
   5   9   4      110.36       99.71      6.69 o 
   6   9   4     1205.01     1226.64     19.48 o 
   7   9   4      784.50      740.99     14.31 o 
   8   9   4      109.84      115.95      8.43 o 
   9   9   4      507.13      524.31     23.82 o 
   0  10   4       27.64       31.54      9.79 o 
   1  10   4       26.32       40.74      6.85 o 
   2  10   4       23.36       12.80      5.37 o 
   3  10   4       14.22       21.06      6.05 o 
   4  10   4        0.38       -2.92      4.91 o 
   5  10   4        0.07        1.46      6.44 o 
   6  10   4       17.87       23.11      7.60 o 
   7  10   4       18.28       22.89      7.91 o 
   8  10   4      452.41      434.21     14.04 o 
   2  11   4       36.60       45.63      7.22 o 
   3  11   4       56.87       48.94      5.98 o 
   4  11   4        3.93      -12.53      9.03 o 
   5  11   4       82.16       73.76     14.47 o 
   6  11   4      237.47      248.42     12.14 o 
  -5 -10   5      255.51      271.03     16.92 o 
  -4 -10   5      116.48      119.06     13.10 o 
  -3 -10   5       14.30        2.64     10.47 o 
  -2 -10   5        6.89        4.05      8.87 o 
  -1 -10   5      104.94      111.25      7.57 o 
   0 -10   5        0.10       14.39      7.75 o 
   1 -10   5       20.25        1.27      7.77 o 
  -7  -9   5      236.99      218.93     23.55 o 
  -6  -9   5       63.21       60.75     12.52 o 
  -5  -9   5       41.84       33.39     11.41 o 
  -4  -9   5      354.30      378.46     23.91 o 
  -3  -9   5     1059.98     1120.45     27.35 o 
  -2  -9   5      270.30      300.57     33.94 o 
  -1  -9   5        3.48        4.44      6.67 o 
   0  -9   5      500.16      549.66     13.48 o 
   1  -9   5      799.15      855.29     19.66 o 
   2  -9   5       43.34       51.83     10.24 o 
   3  -9   5       87.24       86.76      9.58 o 
  -8  -8   5        2.18        5.97     18.61 o 
  -7  -8   5       11.74       14.88     11.83 o 
  -6  -8   5        3.49       -5.39     10.78 o 
  -5  -8   5      106.12      101.54     23.25 o 
  -4  -8   5       49.16       58.09     13.19 o 
  -3  -8   5       62.71       66.51      9.66 o 
  -2  -8   5      278.18      290.78     14.60 o 
  -1  -8   5      982.67     1104.20     19.54 o 
   0  -8   5      117.75      119.00      7.05 o 
   1  -8   5      743.61      722.70     15.09 o 
   2  -8   5      787.05      825.30     31.01 o 
   3  -8   5      569.85      581.82     15.17 o 
   4  -8   5        0.38       -2.51     10.36 o 
  -8  -7   5       56.88       71.02     13.62 o 
  -7  -7   5       48.17       42.26     11.76 o 
  -6  -7   5      153.61      155.70     12.17 o 
  -5  -7   5       80.06       85.75     11.80 o 
  -4  -7   5      321.72      300.59     14.76 o 
  -3  -7   5       83.84       82.49      9.57 o 
  -2  -7   5       41.76       49.74      8.23 o 
  -1  -7   5        0.76        3.73      5.36 o 
   0  -7   5       38.08       41.53      5.32 o 
   1  -7   5       40.73       39.03      5.54 o 
   2  -7   5        4.81        3.98      4.73 o 
   3  -7   5       57.42       59.92      6.01 o 
   4  -7   5      251.40      214.91     13.09 o 
   5  -7   5       61.40       49.49     10.87 o 
  -8  -6   5        1.49        2.98     10.60 o 
  -7  -6   5      101.31      105.80     14.29 o 
  -6  -6   5     1028.01     1019.56     69.86 o 
  -5  -6   5       13.55        8.29      8.15 o 
  -4  -6   5        2.26        4.02     11.31 o 
  -3  -6   5     1114.68     1115.87     38.77 o 
  -2  -6   5     1414.43     1386.06     28.79 o 
  -1  -6   5      409.24      381.73     13.75 o 
   0  -6   5       57.36       69.32      5.06 o 
   1  -6   5      545.02      549.26     10.68 o 
   2  -6   5     1882.05     1857.47     22.27 o 
   3  -6   5        0.61        3.75      3.94 o 
   4  -6   5      344.67      320.93      9.95 o 
   5  -6   5      210.50      197.69     11.24 o 
   6  -6   5        2.12      -17.65     11.61 o 
  -9  -5   5        1.39       11.86     10.48 o 
  -8  -5   5       18.71       11.08      7.58 o 
  -7  -5   5        0.43       24.00     13.19 o 
  -6  -5   5        0.34       33.07     12.41 o 
  -5  -5   5       39.42       44.86     12.02 o 
  -4  -5   5       64.72       72.21     11.56 o 
  -3  -5   5      242.50      227.27     19.17 o 
  -2  -5   5      286.69      299.50     12.14 o 
  -1  -5   5     2074.10     2068.61     41.43 o 
   0  -5   5     1814.64     1741.55     23.74 o 
   1  -5   5      220.80      224.95      6.96 o 
   2  -5   5     1369.04     1278.10     16.10 o 
   3  -5   5     2621.79     2503.20     26.27 o 
   4  -5   5      840.33      796.11     10.70 o 
   5  -5   5      146.62      141.29      7.31 o 
   6  -5   5      819.96      797.86     25.96 o 
   7  -5   5      284.46      296.14     14.10 o 
  -9  -4   5       31.75       19.64     14.33 o 
  -8  -4   5       33.64       34.19      8.56 o 
  -7  -4   5      200.47      207.13     32.09 o 
  -6  -4   5        2.02        5.61     13.23 o 
  -5  -4   5      102.92      112.15     12.36 o 
  -4  -4   5       50.06       45.74     10.43 o 
  -3  -4   5      473.79      388.27     20.81 o 
  -2  -4   5        1.96       16.15      3.98 o 
  -1  -4   5       71.37       97.21      5.92 o 
   0  -4   5      215.80      217.07      5.60 o 
   1  -4   5      211.97      204.74      5.99 o 
   2  -4   5       26.52       32.16      3.84 o 
   3  -4   5      397.70      376.39      7.09 o 
   4  -4   5      180.74      169.96      7.28 o 
   5  -4   5      678.63      646.43     15.17 o 
   6  -4   5      161.29      173.28      9.73 o 
   7  -4   5       58.87       61.75      9.66 o 
   8  -4   5      280.99      267.49     17.27 o 
  -9  -3   5       30.45       26.09     11.07 o 
  -8  -3   5       27.61       45.30     10.38 o 
  -7  -3   5        1.09        4.58      7.23 o 
  -6  -3   5      747.09      692.93     60.34 o 
  -5  -3   5     1199.45     1157.57     85.78 o 
  -4  -3   5       43.76       61.39      5.65 o 
  -3  -3   5      283.45      284.37      9.06 o 
  -2  -3   5     1313.05     1218.03     32.31 o 
  -1  -3   5     1423.52     1311.61     15.40 o 
   0  -3   5      658.63      632.61      8.88 o 
   1  -3   5      765.42      737.70     10.79 o 
   2  -3   5      871.82      758.60     15.13 o 
   3  -3   5      438.66      423.06      7.64 o 
   4  -3   5      448.59      442.99     10.69 o 
   5  -3   5      479.46      469.20     15.38 o 
   6  -3   5      128.41      124.90     10.01 o 
   7  -3   5       88.82       85.02      9.64 o 
   8  -3   5      104.56      105.93     13.22 o 
   9  -3   5       33.10       34.79     13.46 o 
  -9  -2   5       25.54       43.63     10.87 o 
  -8  -2   5       16.96       29.69     10.00 o 
  -7  -2   5        6.47       23.31      9.19 o 
  -6  -2   5       81.44      103.89      6.64 o 
  -5  -2   5       19.43       45.29      5.28 o 
  -4  -2   5      642.37      570.42     42.39 o 
  -3  -2   5      870.95      845.96     12.37 o 
  -2  -2   5       51.13       71.31      4.58 o 
  -1  -2   5      633.92      546.73      6.80 o 
   0  -2   5     4648.29     4481.94     53.53 o 
   1  -2   5     3550.07     3398.91     41.09 o 
   2  -2   5       12.50       16.18      2.71 o 
   3  -2   5     5457.00     5269.45    133.33 o 
   4  -2   5     3660.40     3493.36     59.06 o 
   5  -2   5      761.54      707.06     15.55 o 
   6  -2   5      325.21      287.15     13.50 o 
   7  -2   5     1273.51     1236.12     27.63 o 
   8  -2   5      469.39      460.26     18.40 o 
   9  -2   5       15.53        4.39     12.12 o 
  -8  -1   5        0.33       -6.20      9.40 o 
  -7  -1   5        6.51       16.96      7.31 o 
  -6  -1   5       69.74       71.05      6.29 o 
  -5  -1   5      133.33      153.33     11.58 o 
  -4  -1   5      325.17      334.07      7.81 o 
  -3  -1   5       84.69       90.68      3.91 o 
  -2  -1   5       43.81       39.13      2.50 o 
  -1  -1   5      314.76      321.47      4.93 o 
   0  -1   5      190.17      184.52      3.83 o 
   1  -1   5      287.13      270.22      4.66 o 
   2  -1   5     2201.12     2231.03     31.80 o 
   3  -1   5        1.24       -1.71      2.63 o 
   4  -1   5      839.37      787.50     15.46 o 
   5  -1   5     2442.03     2445.25     42.23 o 
   6  -1   5      381.29      367.86     18.43 o 
   7  -1   5       29.31       27.16     10.56 o 
   8  -1   5      320.60      321.39     16.79 o 
   9  -1   5      637.76      583.39     20.47 o 
  10  -1   5      206.24      210.79     15.56 o 
  -8   0   5        1.75       -0.49      8.10 o 
  -7   0   5        5.40        2.64      7.70 o 
  -6   0   5       30.58       26.08      9.26 o 
  -5   0   5        3.36       12.42      5.23 o 
  -4   0   5      269.76      292.46      8.50 o 
  -3   0   5      110.49      130.84      7.89 o 
  -2   0   5      599.13      570.93      8.07 o 
  -1   0   5     3022.22     2904.83     31.51 o 
   0   0   5      629.00      586.70      7.44 o 
   1   0   5      614.66      592.91      7.54 o 
   2   0   5     1488.40     1426.22     16.22 o 
   3   0   5     1407.14     1375.99     24.20 o 
   4   0   5      187.66      175.83      6.43 o 
   5   0   5        0.51        1.56      5.25 o 
   6   0   5       78.90       83.00      9.68 o 
   7   0   5       35.34       39.26     10.37 o 
   8   0   5       18.94       16.86     11.27 o 
   9   0   5       87.13      107.51     13.39 o 
  10   0   5       46.85       52.58     12.98 o 
  -8   1   5        0.03        3.72      9.39 o 
  -7   1   5       11.48        3.87      6.98 o 
  -6   1   5        8.27        5.41      6.21 o 
  -5   1   5      292.59      267.13      9.91 o 
  -4   1   5      109.00      127.21      7.13 o 
  -3   1   5      257.83      257.76      9.37 o 
  -2   1   5      379.39      382.17      7.40 o 
  -1   1   5      130.37      139.28      4.08 o 
   0   1   5     3737.40     3635.21     39.36 o 
   1   1   5     6796.25     6809.27     72.90 o 
   2   1   5      864.65      749.09      9.22 o 
   3   1   5      928.62      917.39     16.92 o 
   4   1   5     7553.75     8015.92    243.43 o 
   5   1   5     3088.88     3099.84     42.76 o 
   6   1   5      409.96      452.67     11.44 o 
   7   1   5     1328.61     1318.96     25.18 o 
   8   1   5      726.74      725.83     27.43 o 
   9   1   5      232.25      252.08     21.16 o 
  10   1   5       58.10       49.61     15.60 o 
  -7   2   5       15.28       22.25      8.53 o 
  -6   2   5        0.53       11.90      6.80 o 
  -5   2   5      146.18      117.91      7.39 o 
  -4   2   5        0.61       14.51      5.46 o 
  -3   2   5      179.66      178.77      7.66 o 
  -2   2   5       10.13       16.53      3.34 o 
  -1   2   5        5.49        7.31      1.77 o 
   0   2   5      205.78      236.13      4.61 o 
   1   2   5      138.54      165.64      3.93 o 
   2   2   5      232.97      207.17      5.16 o 
   3   2   5     2048.80     2069.60     25.39 o 
   4   2   5      337.82      347.06      7.56 o 
   5   2   5     2906.36     3020.67     41.73 o 
   6   2   5     3008.67     3064.35     53.09 o 
   7   2   5     1048.38     1086.44     21.93 o 
   8   2   5        0.56       -4.03      9.56 o 
   9   2   5     1194.84     1180.01     37.70 o 
  10   2   5      625.64      586.61     28.39 o 
  11   2   5       74.42       72.37     17.58 o 
  -7   3   5        0.13        9.73      9.75 o 
  -6   3   5       34.46       30.67      8.08 o 
  -5   3   5      114.46      125.79      8.33 o 
  -4   3   5        8.47       10.53      6.01 o 
  -3   3   5       21.66       25.56      5.59 o 
  -2   3   5      837.50      801.80     12.65 o 
  -1   3   5      168.82      169.89      4.67 o 
   0   3   5      632.16      593.56      8.11 o 
   1   3   5      467.72      475.25      6.97 o 
   2   3   5     1276.84     1441.23     16.62 o 
   3   3   5      568.10      565.27      7.51 o 
   4   3   5     1706.29     1748.52     22.11 o 
   5   3   5       27.83       26.27      2.37 o 
   6   3   5       92.06       98.73      9.30 o 
   7   3   5       63.14       66.74      5.87 o 
   8   3   5      253.74      255.56     18.35 o 
   9   3   5       36.03       46.66     12.20 o 
  10   3   5        7.29        2.81     13.50 o 
  11   3   5      165.56      176.88     19.27 o 
  -6   4   5        9.64       16.55      8.87 o 
  -5   4   5       29.35       25.48      7.94 o 
  -4   4   5        0.85       12.95      6.90 o 
  -3   4   5      102.52      115.36      7.40 o 
  -2   4   5      642.03      613.92     11.28 o 
  -1   4   5      491.74      495.47      8.04 o 
   0   4   5        0.68       10.64      2.42 o 
   1   4   5     2913.99     2930.16     34.58 o 
   2   4   5     3530.69     3753.91     41.06 o 
   3   4   5      452.53      407.02      6.36 o 
   4   4   5     1570.47     1568.96     20.25 o 
   5   4   5     1292.20     1327.59     19.68 o 
   6   4   5     2501.01     2451.66     43.51 o 
   7   4   5       48.98       65.75      7.84 o 
   8   4   5     1407.73     1459.44     36.56 o 
   9   4   5       45.06       65.03      7.64 o 
  10   4   5       66.57       68.29     14.88 o 
  11   4   5       16.30       22.96     15.89 o 
  -5   5   5        0.90        4.31     11.48 o 
  -4   5   5        8.50       13.65      8.02 o 
  -3   5   5        5.07       28.77      8.20 o 
  -2   5   5       94.09      110.26      6.18 o 
  -1   5   5      142.25      140.88      5.09 o 
   0   5   5       14.20       16.43      3.13 o 
   1   5   5       84.02      105.22      5.28 o 
   2   5   5      346.86      346.55      6.34 o 
   3   5   5      517.03      519.23      7.75 o 
   4   5   5     1047.20     1039.54     14.51 o 
   5   5   5        1.30        5.50      4.22 o 
   6   5   5      420.36      391.22     10.03 o 
   7   5   5     2000.14     1965.69     36.40 o 
   8   5   5     1497.94     1489.05     29.39 o 
   9   5   5      195.84      223.70     12.23 o 
  10   5   5     1207.42     1195.21     26.20 o 
  11   5   5      598.25      597.90     29.44 o 
  -5   6   5        0.25       -0.49     13.94 o 
  -4   6   5       14.49       23.37      9.39 o 
  -3   6   5        5.42       20.39      8.43 o 
  -2   6   5      242.67      251.72      9.93 o 
  -1   6   5      101.26      109.78      5.98 o 
   0   6   5       12.26       12.96      3.52 o 
   1   6   5      461.50      429.90      7.95 o 
   2   6   5       95.44      115.89      4.48 o 
   3   6   5       24.80       44.96      3.15 o 
   4   6   5        0.75        6.69      3.17 o 
   5   6   5      888.95      869.60     15.94 o 
   6   6   5       37.22       44.23      5.51 o 
   7   6   5       52.59       57.65      7.06 o 
   8   6   5       24.04       26.40      6.99 o 
   9   6   5      218.81      232.46     25.12 o 
  10   6   5       56.90       53.42      8.79 o 
  11   6   5       69.50       81.86     16.77 o 
  -4   7   5       14.84       34.13     12.44 o 
  -3   7   5       32.44       47.47      9.78 o 
  -2   7   5       83.44       93.83      7.78 o 
  -1   7   5      142.84      158.52      9.60 o 
   0   7   5       22.37       31.31      4.77 o 
   1   7   5       79.06       92.10      6.58 o 
   2   7   5      747.78      722.96     10.78 o 
   3   7   5      875.64      837.85     11.72 o 
   4   7   5        2.13       -0.83      4.06 o 
   5   7   5     1561.37     1510.77     24.79 o 
   6   7   5      883.76      884.09     17.05 o 
   7   7   5      340.46      332.35     10.78 o 
   8   7   5        7.27       16.23      7.60 o 
   9   7   5      281.75      277.79     13.70 o 
  10   7   5      146.32      156.86     11.02 o 
  -3   8   5       17.66       25.37     21.09 o 
  -2   8   5       15.88       29.44     14.06 o 
  -1   8   5       15.78       25.63      5.60 o 
   0   8   5       95.59       94.78      6.19 o 
   1   8   5      297.93      294.24      9.41 o 
   2   8   5       67.18       72.35      4.70 o 
   3   8   5      275.38      280.54      7.22 o 
   4   8   5      119.89      133.23      6.31 o 
   5   8   5      344.87      330.59     11.07 o 
   6   8   5      313.05      333.20      9.65 o 
   7   8   5      504.73      497.39     11.57 o 
   8   8   5      739.93      751.53     16.37 o 
   9   8   5      495.37      475.91     16.65 o 
  10   8   5      149.18      123.36     10.97 o 
  -1   9   5        1.95       10.80     10.16 o 
   0   9   5        0.08        0.82      6.07 o 
   1   9   5        0.25       -5.26      5.86 o 
   2   9   5       40.04       39.38      6.36 o 
   3   9   5        0.26        3.86      4.48 o 
   4   9   5       17.73       15.20      5.98 o 
   5   9   5        1.73        2.52      7.23 o 
   6   9   5        3.82       12.09      5.98 o 
   7   9   5        5.16        7.34      6.14 o 
   8   9   5       11.75       10.69      7.30 o 
   9   9   5      116.46      154.72     23.03 o 
   1  10   5        0.26       -6.28      6.94 o 
   2  10   5        0.87        2.07      6.32 o 
   3  10   5      295.63      285.49      8.49 o 
   4  10   5      112.38      113.72      7.65 o 
   5  10   5        6.99        4.07      8.23 o 
   6  10   5      186.94      206.62     11.16 o 
   7  10   5       76.07       68.22      8.39 o 
   8  10   5        5.45       19.32     10.48 o 
   4  11   5       92.73       79.69      7.25 o 
   5  11   5      286.69      299.54     14.94 o 
  -4 -10   6       50.13       27.64     14.96 o 
  -3 -10   6       38.92       25.78     19.94 o 
  -2 -10   6      495.70      653.80     33.54 o 
  -1 -10   6      371.66      441.96     17.22 o 
   0 -10   6       18.24       14.07     11.51 o 
  -6  -9   6       22.93       -1.92     19.63 o 
  -5  -9   6      181.68      171.11     13.98 o 
  -4  -9   6       85.64       90.04     12.12 o 
  -3  -9   6       63.08       61.29     11.11 o 
  -2  -9   6       19.64       24.05      8.55 o 
  -1  -9   6      429.89      469.50     27.84 o 
   0  -9   6      463.57      536.04     13.68 o 
   1  -9   6      105.42      127.18      9.43 o 
   2  -9   6        5.80        6.57     16.46 o 
  -7  -8   6       38.36       -0.08     19.72 o 
  -6  -8   6       92.40       97.04     17.56 o 
  -5  -8   6      175.70      170.89     12.95 o 
  -4  -8   6       43.45       50.97     10.75 o 
  -3  -8   6       61.38       51.48     11.23 o 
  -2  -8   6      209.75      224.27     11.36 o 
  -1  -8   6       24.24       26.89      5.94 o 
   0  -8   6        1.25        0.14      8.03 o 
   1  -8   6       10.44        6.50      6.40 o 
   2  -8   6      147.09      163.57     10.33 o 
   3  -8   6        0.99        3.43      7.22 o 
   4  -8   6        6.18       10.69     13.95 o 
  -7  -7   6       10.51       14.52     11.72 o 
  -6  -7   6        9.28       16.13     10.94 o 
  -5  -7   6      200.95      215.90     13.65 o 
  -4  -7   6     1023.73     1050.41     33.62 o 
  -3  -7   6       46.72       40.11      9.15 o 
  -2  -7   6      402.34      430.58     13.20 o 
  -1  -7   6     1808.92     1911.69     26.22 o 
   0  -7   6      595.33      643.05     12.76 o 
   1  -7   6       28.38       26.22      5.91 o 
   2  -7   6      433.91      441.46     17.33 o 
   3  -7   6      607.48      564.52     21.12 o 
   4  -7   6       23.57       30.32      5.54 o 
   5  -7   6       21.04       11.66     10.38 o 
  -8  -6   6        2.29        7.35     10.37 o 
  -7  -6   6        7.76        5.23      8.44 o 
  -6  -6   6       12.54       -1.28      9.78 o 
  -5  -6   6       36.91       22.01     14.11 o 
  -4  -6   6      657.74      648.66     30.19 o 
  -3  -6   6      561.71      556.52     18.41 o 
  -2  -6   6        8.20        7.90      6.22 o 
  -1  -6   6       66.03       65.96      8.52 o 
   0  -6   6     1125.99     1158.64     23.39 o 
   1  -6   6     1841.08     1878.08     48.28 o 
   2  -6   6       19.70       19.00      5.08 o 
   3  -6   6      217.73      239.11      8.24 o 
   4  -6   6     1065.14     1019.87     15.67 o 
   5  -6   6      637.03      595.19     21.49 o 
   6  -6   6        0.48      -13.86     11.84 o 
  -8  -5   6        8.37        7.33      8.32 o 
  -7  -5   6        1.22       12.12     13.49 o 
  -6  -5   6       61.05       60.12     12.78 o 
  -5  -5   6      248.27      202.74     14.58 o 
  -4  -5   6       16.95       25.42      8.59 o 
  -3  -5   6       69.14      107.54     27.07 o 
  -2  -5   6       55.22       60.43      7.93 o 
  -1  -5   6       65.20       65.48      4.72 o 
   0  -5   6        6.88       23.14      5.40 o 
   1  -5   6        2.25        6.02      5.26 o 
   2  -5   6       16.13       20.94      4.31 o 
   3  -5   6      922.72      912.90     11.78 o 
   4  -5   6        8.03       11.06      3.66 o 
   5  -5   6      509.32      505.98     12.05 o 
   6  -5   6      262.93      248.70     12.35 o 
   7  -5   6      154.11      140.13     11.38 o 
  -8  -4   6        2.86       13.79      9.24 o 
  -7  -4   6       16.71       25.68     13.37 o 
  -6  -4   6        1.34       19.96      9.73 o 
  -5  -4   6       32.89       16.81      8.24 o 
  -4  -4   6      435.81      391.66     17.14 o 
  -3  -4   6     1152.65     1107.56     25.84 o 
  -2  -4   6      192.87      185.84      8.75 o 
  -1  -4   6     1916.13     1913.64     25.37 o 
   0  -4   6     2853.58     2723.51     34.94 o 
   1  -4   6      622.96      564.99     10.70 o 
   2  -4   6        5.45        9.04      3.70 o 
   3  -4   6     1713.74     1639.84     21.36 o 
   4  -4   6      655.99      597.15     11.21 o 
   5  -4   6      189.52      180.65      7.64 o 
   6  -4   6       28.33       31.76     12.64 o 
   7  -4   6       20.58       26.28     11.54 o 
   8  -4   6        1.10       -0.15     12.66 o 
  -8  -3   6       14.53       27.28     12.16 o 
  -7  -3   6        2.12        7.72      8.33 o 
  -6  -3   6      168.76      143.81     14.59 o 
  -5  -3   6        9.44       25.90      7.49 o 
  -4  -3   6       15.61       42.71      7.69 o 
  -3  -3   6      322.74      295.43     13.28 o 
  -2  -3   6     1170.94     1165.06     24.66 o 
  -1  -3   6       30.40       41.99      3.40 o 
   0  -3   6      368.74      346.92      8.20 o 
   1  -3   6     3600.60     3402.07     48.33 o 
   2  -3   6     1537.89     1465.42     22.58 o 
   3  -3   6      102.78      105.98      5.02 o 
   4  -3   6      582.03      549.54      9.57 o 
   5  -3   6     2090.77     1978.73     30.01 o 
   6  -3   6      960.97      905.59     22.04 o 
   7  -3   6      113.63      113.09     16.69 o 
   8  -3   6      379.12      365.32     21.93 o 
   9  -3   6      128.11      124.43     15.00 o 
  -8  -2   6        8.35        4.90     11.11 o 
  -7  -2   6       18.21       16.58     10.93 o 
  -6  -2   6       58.03       93.23     12.26 o 
  -5  -2   6       42.66       34.94      7.09 o 
  -4  -2   6        6.99       15.72      5.03 o 
  -3  -2   6      142.84      175.35      7.45 o 
  -2  -2   6      122.15      144.40      7.79 o 
  -1  -2   6        3.41        3.93      2.09 o 
   0  -2   6       22.99       49.28      2.42 o 
   1  -2   6        9.39       52.05      3.70 o 
   2  -2   6      322.31      314.97      7.52 o 
   3  -2   6      674.69      657.70     18.57 o 
   4  -2   6      687.50      656.31     11.18 o 
   5  -2   6        4.34        0.31      4.73 o 
   6  -2   6     1219.58     1209.67     36.48 o 
   7  -2   6     1389.21     1344.56     29.29 o 
   8  -2   6      167.75      179.61     13.25 o 
   9  -2   6      113.68      101.74     17.86 o 
  -8  -1   6        5.25        9.63     11.04 o 
  -7  -1   6        1.81      -16.67      8.40 o 
  -6  -1   6       84.42       70.23     12.61 o 
  -5  -1   6       56.07       48.96      5.74 o 
  -4  -1   6      245.58      264.91     10.85 o 
  -3  -1   6      898.35      830.69     13.64 o 
  -2  -1   6      470.66      462.70      7.27 o 
  -1  -1   6      163.07      187.13      5.44 o 
   0  -1   6     1998.73     1940.90     21.71 o 
   1  -1   6     2630.86     2489.25     27.54 o 
   2  -1   6      820.16      822.16     11.56 o 
   3  -1   6      197.20      197.61      7.33 o 
   4  -1   6      861.66      844.96     15.10 o 
   5  -1   6      642.80      630.33     14.05 o 
   6  -1   6       70.59       66.93     10.58 o 
   7  -1   6       48.24       58.12     11.73 o 
   8  -1   6        0.05       -1.02     12.62 o 
   9  -1   6      251.31      261.78     25.02 o 
  10  -1   6       34.74       21.24     13.05 o 
  -8   0   6        3.54        6.42      9.69 o 
  -7   0   6        1.11        9.85      8.49 o 
  -6   0   6        7.18        1.37      8.52 o 
  -5   0   6       69.17       62.49      6.31 o 
  -4   0   6       15.39       26.96      5.19 o 
  -3   0   6       85.26      109.27      6.21 o 
  -2   0   6     1243.85     1191.36     14.76 o 
  -1   0   6      495.35      495.04      6.89 o 
   0   0   6        3.31        8.05      1.98 o 
   1   0   6      328.25      288.65      5.11 o 
   2   0   6     4349.85     4248.64     46.11 o 
   3   0   6     1648.89     1641.59     28.81 o 
   4   0   6      193.87      189.95      4.81 o 
   5   0   6     1734.70     1690.93     30.15 o 
   6   0   6     2796.38     2718.27     69.00 o 
   7   0   6      730.14      676.00     25.29 o 
   8   0   6       91.46       78.80     13.19 o 
   9   0   6      734.82      689.80     29.10 o 
  10   0   6      212.66      225.70     28.56 o 
  -7   1   6        4.20       12.44     22.95 o 
  -6   1   6       32.01       40.00      6.94 o 
  -5   1   6        5.04       19.17      6.24 o 
  -4   1   6        6.72        7.80      5.41 o 
  -3   1   6        0.55       12.39      4.68 o 
  -2   1   6      124.31      138.61      5.09 o 
  -1   1   6      139.64      149.43      3.69 o 
   0   1   6      244.18      241.29      4.84 o 
   1   1   6        1.53       17.93      2.28 o 
   2   1   6       24.71       43.35      3.38 o 
   3   1   6     3135.40     3170.24     38.34 o 
   4   1   6      807.78      826.99     16.20 o 
   5   1   6       94.12       99.08      6.19 o 
   6   1   6      104.28      109.64     10.44 o 
   7   1   6     2123.69     2161.64     57.11 o 
   8   1   6     1120.95     1131.75     35.93 o 
   9   1   6       14.71        8.16     12.66 o 
  10   1   6      229.11      235.23     21.79 o 
  -7   2   6        0.08       17.03     10.19 o 
  -6   2   6       32.34       25.64      7.48 o 
  -5   2   6      233.70      209.18     14.40 o 
  -4   2   6        3.67       12.29      7.32 o 
  -3   2   6      449.80      438.58     11.30 o 
  -2   2   6      246.05      231.99      7.61 o 
  -1   2   6       10.15       20.22      2.44 o 
   0   2   6      504.84      471.04      7.05 o 
   1   2   6     1228.20     1194.13     14.16 o 
   2   2   6      475.03      405.97      6.35 o 
   3   2   6       19.12       28.66      4.03 o 
   4   2   6       22.44       25.79      1.97 o 
   5   2   6      180.16      171.80      6.92 o 
   6   2   6       69.76       75.26      5.49 o 
   7   2   6        6.36        6.76      4.90 o 
   8   2   6       42.90       53.01     11.50 o 
   9   2   6       60.65       47.79     13.03 o 
  10   2   6      367.36      353.76     24.58 o 
  -6   3   6        4.83       12.36     10.47 o 
  -5   3   6        1.64       11.91     11.41 o 
  -4   3   6       40.24       35.46      6.86 o 
  -3   3   6       78.44       84.02      6.68 o 
  -2   3   6      199.89      217.07      7.44 o 
  -1   3   6       13.40       23.40      2.76 o 
   0   3   6      235.84      224.20      5.32 o 
   1   3   6       60.90       86.65      3.85 o 
   2   3   6      419.07      403.62      6.76 o 
   3   3   6     2395.53     2318.39     28.67 o 
   4   3   6     1355.43     1350.16     17.32 o 
   5   3   6        3.03        5.08      2.67 o 
   6   3   6     3102.06     3112.67     54.21 o 
   7   3   6     1378.36     1438.31     34.38 o 
   8   3   6      518.34      534.45     23.63 o 
   9   3   6      174.57      140.24     14.80 o 
  10   3   6      924.17      904.21     34.33 o 
  11   3   6       13.42       21.03     16.39 o 
  -6   4   6        9.52       18.53     12.56 o 
  -5   4   6        4.42       20.38     10.23 o 
  -4   4   6        1.36       13.62      7.53 o 
  -3   4   6        3.34        5.79      6.88 o 
  -2   4   6        6.42       24.09      5.01 o 
  -1   4   6      380.02      388.12      8.01 o 
   0   4   6      411.48      376.23      6.96 o 
   1   4   6      406.91      402.68      7.02 o 
   2   4   6       24.18       45.33      2.79 o 
   3   4   6       86.94      106.12      8.40 o 
   4   4   6     2034.75     2019.29     25.64 o 
   5   4   6     1868.62     1836.47     23.60 o 
   6   4   6      305.71      329.06      9.30 o 
   7   4   6     1084.47     1139.99     23.22 o 
   8   4   6     1453.45     1497.83     29.31 o 
   9   4   6      284.85      298.73     13.06 o 
  10   4   6        8.10       12.98     13.89 o 
  11   4   6      305.66      314.37     25.37 o 
  -5   5   6        8.47       16.81     16.24 o 
  -4   5   6       14.74       30.07      8.67 o 
  -3   5   6       18.32       40.67     11.98 o 
  -2   5   6      164.85      160.79      6.90 o 
  -1   5   6     1141.67     1110.44     21.64 o 
   0   5   6      135.48      125.40      4.71 o 
   1   5   6      494.01      485.30      8.29 o 
   2   5   6       66.55       78.81      3.90 o 
   3   5   6      178.48      176.44      5.96 o 
   4   5   6       52.69       65.41      3.14 o 
   5   5   6        1.35        2.74      3.18 o 
   6   5   6       28.12       27.82      5.01 o 
   7   5   6       75.36       83.11      7.00 o 
   8   5   6        7.23       -1.40      6.37 o 
   9   5   6      265.03      270.49     12.81 o 
  10   5   6      122.82      137.53     17.00 o 
  11   5   6      111.08      131.14     18.21 o 
  -4   6   6        3.31       26.06     25.79 o 
  -3   6   6        4.82       22.22      8.98 o 
  -2   6   6        5.37       19.82      6.45 o 
  -1   6   6       57.08       76.38      4.60 o 
   0   6   6       36.33       48.72      4.13 o 
   1   6   6      375.08      347.47      8.38 o 
   2   6   6       29.12       25.24      3.84 o 
   3   6   6      420.49      432.83      7.70 o 
   4   6   6     1593.47     1603.94     18.88 o 
   5   6   6      708.65      688.53     11.43 o 
   6   6   6      186.65      195.02      8.20 o 
   7   6   6     2292.17     2183.57     33.90 o 
   8   6   6      808.08      843.12     21.07 o 
   9   6   6       14.81       24.68     10.18 o 
  10   6   6      124.40      124.94      9.87 o 
  -3   7   6        3.74       31.71     12.12 o 
  -2   7   6        6.50       20.04      7.42 o 
  -1   7   6        8.51       21.27      4.67 o 
   0   7   6        2.36       13.20      8.69 o 
   1   7   6       20.23       23.03      4.74 o 
   2   7   6      141.12      136.22      6.17 o 
   3   7   6      177.14      184.82      8.92 o 
   4   7   6      304.79      305.46      6.86 o 
   5   7   6     1458.62     1408.26     19.72 o 
   6   7   6      662.34      646.69     14.62 o 
   7   7   6        4.34       11.55      6.23 o 
   8   7   6      986.35      947.01     22.24 o 
   9   7   6      598.71      556.30     17.33 o 
  10   7   6      109.09       92.94      9.87 o 
  -2   8   6        1.53        7.11     22.87 o 
  -1   8   6        8.26       13.46      6.65 o 
   0   8   6       19.24       22.67      5.83 o 
   1   8   6       14.14       22.22      5.79 o 
   2   8   6      114.12      106.56      6.12 o 
   3   8   6        0.59        0.00      4.10 o 
   4   8   6        8.87       13.52      3.87 o 
   5   8   6       34.36       39.37      6.32 o 
   6   8   6        2.78       14.10      6.82 o 
   7   8   6       20.20       21.72      7.17 o 
   8   8   6       82.40       87.88      9.32 o 
   9   8   6      103.82      103.38      9.99 o 
  10   8   6      121.89      126.14     10.92 o 
   0   9   6        1.75        2.48      8.68 o 
   1   9   6       29.89       41.30      6.53 o 
   2   9   6       20.13       27.52      8.02 o 
   3   9   6        4.29        2.63      5.47 o 
   4   9   6      120.54      122.51      5.38 o 
   5   9   6      270.87      276.54     10.16 o 
   6   9   6       79.70       84.11      8.50 o 
   7   9   6       82.79      101.43      8.79 o 
   8   9   6      660.19      671.80     16.52 o 
   9   9   6      468.08      443.55     28.30 o 
   2  10   6       23.61       23.49      7.30 o 
   3  10   6       16.49       15.13      6.33 o 
   4  10   6       21.83       18.77      6.18 o 
   5  10   6       64.97       73.97      6.62 o 
   6  10   6      190.11      202.52     11.66 o 
   7  10   6      101.91      129.49     16.81 o 
  -5  -9   7      178.76      193.69     13.44 o 
  -4  -9   7       94.68      116.10     10.91 o 
  -3  -9   7       14.38       20.77     15.72 o 
  -2  -9   7        9.42       12.57     12.20 o 
  -1  -9   7       35.47       40.08     15.45 o 
   0  -9   7       57.12       48.52      6.95 o 
   1  -9   7        3.28       -2.79      6.85 o 
  -6  -8   7       48.80       39.78     18.31 o 
  -5  -8   7      223.42      191.13     11.34 o 
  -4  -8   7       39.55       59.18      9.47 o 
  -3  -8   7      506.41      549.77     19.17 o 
  -2  -8   7      292.06      330.07     13.76 o 
  -1  -8   7       86.22      101.95     12.09 o 
   0  -8   7      510.41      573.76     17.67 o 
   1  -8   7      597.83      654.72     15.35 o 
   2  -8   7      259.51      257.78     10.99 o 
   3  -8   7      302.94      306.55     24.81 o 
  -7  -7   7        6.21        1.36     12.57 o 
  -6  -7   7        1.47        8.46     15.68 o 
  -5  -7   7        8.82        4.01      8.70 o 
  -4  -7   7        1.98       31.86     11.05 o 
  -3  -7   7       48.95       57.49     11.38 o 
  -2  -7   7      332.65      374.53     13.27 o 
  -1  -7   7      401.37      468.16     13.84 o 
   0  -7   7        9.77       17.45      7.93 o 
   1  -7   7      526.22      550.00     17.12 o 
   2  -7   7     1178.07     1261.10     26.83 o 
   3  -7   7      331.96      336.79     20.69 o 
   4  -7   7        2.71        5.71      6.28 o 
   5  -7   7      331.51      365.17     22.28 o 
  -7  -6   7       17.25       16.29     16.17 o 
  -6  -6   7       11.11        4.53     15.61 o 
  -5  -6   7       17.10       14.28     10.70 o 
  -4  -6   7      163.67      155.63     16.95 o 
  -3  -6   7      118.85      103.30     10.82 o 
  -2  -6   7        3.62        8.04      6.78 o 
  -1  -6   7        4.25       11.48      5.61 o 
   0  -6   7       12.72       11.06      6.34 o 
   1  -6   7       40.57       41.19      7.67 o 
   2  -6   7       56.20       60.63      6.09 o 
   3  -6   7      134.37      133.59      8.27 o 
   4  -6   7       37.34       26.75      8.82 o 
   5  -6   7       53.31       44.48     10.21 o 
   6  -6   7        6.74      -19.00     16.87 o 
  -7  -5   7       32.72       34.58     14.29 o 
  -6  -5   7      114.72      106.16     11.43 o 
  -5  -5   7        7.40        0.97      9.65 o 
  -4  -5   7      366.05      343.10     16.34 o 
  -3  -5   7      300.98      328.61     15.84 o 
  -2  -5   7      359.34      364.15     15.06 o 
  -1  -5   7      299.16      311.34      8.80 o 
   0  -5   7      218.94      230.77     10.00 o 
   1  -5   7     1318.91     1336.53     28.78 o 
   2  -5   7      708.05      632.98     21.80 o 
   3  -5   7        2.72        3.27      4.11 o 
   4  -5   7      163.73      168.78      5.81 o 
   5  -5   7      625.19      612.96     13.46 o 
   6  -5   7       23.24       26.15      9.32 o 
   7  -5   7      108.54      115.71     11.32 o 
  -7  -4   7        6.62       22.04     10.18 o 
  -6  -4   7        8.72       19.50      9.79 o 
  -5  -4   7        6.90        8.66     12.89 o 
  -4  -4   7      124.31      110.95     10.29 o 
  -3  -4   7        0.00       20.34     12.91 o 
  -2  -4   7      454.77      450.19     12.07 o 
  -1  -4   7      825.90      840.39     16.90 o 
   0  -4   7      903.06      878.94     14.28 o 
   1  -4   7      107.67      102.45      6.48 o 
   2  -4   7     1257.25     1220.20     17.38 o 
   3  -4   7     2845.86     2742.28     39.56 o 
   4  -4   7       93.57       98.99      5.93 o 
   5  -4   7      421.33      394.62     12.37 o 
   6  -4   7      802.54      796.42     17.90 o 
   7  -4   7      610.35      625.02     21.16 o 
   8  -4   7        4.01       13.19     12.79 o 
  -8  -3   7        0.13        9.31     13.36 o 
  -7  -3   7       17.18       20.13     12.11 o 
  -6  -3   7        3.47        6.18     13.98 o 
  -5  -3   7       11.13       31.58      8.64 o 
  -4  -3   7      364.53      341.87     14.73 o 
  -3  -3   7        5.78        0.12      7.75 o 
  -2  -3   7       13.08       37.12      4.91 o 
  -1  -3   7        2.15       35.30      5.01 o 
   0  -3   7       86.05       89.36      4.78 o 
   1  -3   7       12.15       13.12      4.33 o 
   2  -3   7        0.03       -0.77      3.90 o 
   3  -3   7      306.45      299.24     10.34 o 
   4  -3   7      374.67      338.15     15.72 o 
   5  -3   7      461.93      443.50     11.76 o 
   6  -3   7       47.40       54.29     14.92 o 
   7  -3   7      102.57      136.80     12.07 o 
   8  -3   7      414.19      408.44     32.07 o 
  -7  -2   7        2.65        4.81     12.00 o 
  -6  -2   7       41.10       58.87      9.03 o 
  -5  -2   7        1.59        9.50      7.96 o 
  -4  -2   7      196.56      170.91     19.63 o 
  -3  -2   7       46.93       32.23     10.78 o 
  -2  -2   7      787.17      831.43     14.74 o 
  -1  -2   7      745.36      710.45     11.62 o 
   0  -2   7        0.67       14.17      3.17 o 
   1  -2   7      348.46      356.34      7.39 o 
   2  -2   7     1607.89     1603.21     24.24 o 
   3  -2   7      785.39      779.86     18.67 o 
   4  -2   7       32.29       35.10      3.70 o 
   5  -2   7      183.45      158.28     12.22 o 
   6  -2   7      111.02       95.64     12.82 o 
   7  -2   7       15.09       11.04     14.42 o 
   8  -2   7       23.19       46.31     11.77 o 
   9  -2   7       12.62       19.64     12.95 o 
  -7  -1   7        4.10        5.21     11.91 o 
  -6  -1   7        0.38        3.33     10.60 o 
  -5  -1   7        0.24       14.57      7.40 o 
  -4  -1   7      283.59      259.94      9.85 o 
  -3  -1   7       65.20       84.07     10.55 o 
  -2  -1   7        9.69       26.85      3.68 o 
  -1  -1   7      169.41      190.94      9.35 o 
   0  -1   7     2529.69     2424.78     27.02 o 
   1  -1   7      524.77      504.59      7.60 o 
   2  -1   7     1366.61     1326.11     17.57 o 
   3  -1   7     1936.81     1813.18     32.08 o 
   4  -1   7     3688.63     3680.90     62.40 o 
   5  -1   7       74.59       69.32      5.78 o 
   6  -1   7      652.68      610.83     23.21 o 
   7  -1   7     1547.84     1459.90     42.81 o 
   8  -1   7      252.96      235.54     17.95 o 
   9  -1   7        6.45        4.72     11.83 o 
  -7   0   7       15.38       16.88     12.06 o 
  -6   0   7        0.27        2.44     10.66 o 
  -5   0   7        0.43        3.00     10.57 o 
  -4   0   7       62.05       63.02      6.28 o 
  -3   0   7      142.10      128.64      8.92 o 
  -2   0   7       21.76       22.90      3.21 o 
  -1   0   7        7.62       37.96      3.26 o 
   0   0   7        4.29       30.48      5.39 o 
   1   0   7       60.55       50.70      2.74 o 
   2   0   7      155.49      160.06      5.28 o 
   3   0   7        4.97       28.26      5.13 o 
   4   0   7      377.55      369.94     10.17 o 
   5   0   7     2335.25     2293.44     40.09 o 
   6   0   7      371.10      351.48     18.83 o 
   7   0   7       44.13       40.83     11.38 o 
   8   0   7      633.08      639.32     27.14 o 
   9   0   7     1176.73     1119.37     37.76 o 
  10   0   7       54.73       62.38     13.16 o 
  -7   1   7        0.95       20.58     12.10 o 
  -6   1   7        3.48       19.85     16.55 o 
  -5   1   7        2.62       14.92      7.30 o 
  -4   1   7      106.50       88.42      6.74 o 
  -3   1   7       95.01       83.05      5.33 o 
  -2   1   7       11.84        8.07      3.34 o 
  -1   1   7     1751.50     1690.43     22.20 o 
   0   1   7      694.11      666.26      9.08 o 
   1   1   7       31.08       41.88      2.66 o 
   2   1   7      486.91      453.35      7.04 o 
   3   1   7     2083.48     2129.89     26.62 o 
   4   1   7      739.09      708.13     14.80 o 
   5   1   7      473.77      491.98     11.84 o 
   6   1   7       85.85       90.33     10.66 o 
   7   1   7        6.52       -1.70     10.04 o 
   8   1   7        7.84        2.26     11.49 o 
   9   1   7        3.01        4.87     13.28 o 
  10   1   7       35.63       66.93     16.57 o 
  -6   2   7        5.65       18.94      9.50 o 
  -5   2   7        2.38       23.35      9.59 o 
  -4   2   7       41.40       38.01      6.68 o 
  -3   2   7       58.51       78.71      6.84 o 
  -2   2   7       19.99       27.03      3.80 o 
  -1   2   7      432.67      412.29      7.00 o 
   0   2   7      517.26      503.88      7.72 o 
   1   2   7     1715.38     1661.28     19.26 o 
   2   2   7       31.84       35.50      2.69 o 
   3   2   7     1608.16     1624.60     20.89 o 
   4   2   7     2046.29     1960.65     28.96 o 
   5   2   7      993.24      960.64     19.01 o 
   6   2   7      481.32      482.48     21.07 o 
   7   2   7     1512.08     1492.51     42.56 o 
   8   2   7     1413.47     1386.50     41.42 o 
   9   2   7       27.34       24.54     13.00 o 
  10   2   7        3.56       15.78     14.89 o 
  -6   3   7       17.77       33.98     10.64 o 
  -5   3   7       18.00       30.45     10.19 o 
  -4   3   7       23.24       33.46      7.62 o 
  -3   3   7        4.69       19.65      6.57 o 
  -2   3   7        2.55        4.67      4.34 o 
  -1   3   7      277.46      245.59     11.50 o 
   0   3   7      186.39      219.27      6.96 o 
   1   3   7        5.15       37.25      2.95 o 
   2   3   7      225.52      212.22      8.03 o 
   3   3   7      199.23      204.44      5.89 o 
   4   3   7        8.40       22.54      3.27 o 
   5   3   7      687.65      662.25     12.31 o 
   6   3   7     1599.91     1574.28     43.40 o 
   7   3   7      621.70      630.19     15.49 o 
   8   3   7       16.80       21.02      6.31 o 
   9   3   7     1775.04     1749.05     50.41 o 
  10   3   7     1118.74     1084.00     37.80 o 
  -5   4   7        0.57       15.79     13.99 o 
  -4   4   7        4.12       15.43     12.78 o 
  -3   4   7        2.19       11.51      7.26 o 
  -2   4   7        0.05       14.37      5.11 o 
  -1   4   7      266.20      269.68      6.54 o 
   0   4   7      137.91      144.42      4.99 o 
   1   4   7      725.07      716.07     10.26 o 
   2   4   7       18.79       21.42      3.30 o 
   3   4   7      355.27      362.21      7.60 o 
   4   4   7      240.31      256.82      6.46 o 
   5   4   7      464.42      479.61     10.43 o 
   6   4   7      610.77      603.34     12.77 o 
   7   4   7       70.27       71.41      6.74 o 
   8   4   7        8.39        8.30      6.39 o 
   9   4   7       29.56       34.90      7.45 o 
  10   4   7        2.88       -3.35     14.35 o 
  -4   5   7        7.12       29.86     10.93 o 
  -3   5   7       20.85       29.36      8.26 o 
  -2   5   7      264.37      257.77     12.72 o 
  -1   5   7       47.21       50.50      4.08 o 
   0   5   7      200.99      204.69      6.31 o 
   1   5   7      251.72      271.49      6.82 o 
   2   5   7      205.06      217.30      6.94 o 
   3   5   7        4.12       13.80      3.48 o 
   4   5   7      714.70      713.84     11.27 o 
   5   5   7      791.26      786.22     13.79 o 
   6   5   7       69.88       79.81      7.25 o 
   7   5   7        2.78       21.60      6.74 o 
   8   5   7      243.98      246.75     13.46 o 
   9   5   7      739.01      735.27     20.20 o 
  10   5   7       92.99      104.97     16.76 o 
  -3   6   7       18.52       35.44     11.35 o 
  -2   6   7        0.27       11.52      6.68 o 
  -1   6   7        8.46       11.07      4.26 o 
   0   6   7      177.80      169.76      7.00 o 
   1   6   7        0.01       20.28      4.42 o 
   2   6   7      466.50      431.28      9.23 o 
   3   6   7       55.15       72.52      4.59 o 
   4   6   7       16.24       17.52      3.80 o 
   5   6   7        7.58       13.67      4.00 o 
   6   6   7      671.68      646.31     14.02 o 
   7   6   7      646.51      610.24     13.85 o 
   8   6   7       84.27       85.19      8.37 o 
   9   6   7       92.97       93.32      9.13 o 
  10   6   7     1245.18     1318.11     29.18 o 
  -2   7   7        0.01       -4.55      8.53 o 
  -1   7   7       13.59       24.15     11.29 o 
   0   7   7       27.20       29.05      5.43 o 
   1   7   7       45.19       43.73      5.48 o 
   2   7   7      100.50      113.29      5.82 o 
   3   7   7       67.94       69.32      5.09 o 
   4   7   7        5.26       10.38      4.20 o 
   5   7   7       54.61       67.65      4.99 o 
   6   7   7       47.43       60.67      6.96 o 
   7   7   7        0.22        6.56      6.57 o 
   8   7   7       49.99       53.11      8.49 o 
   9   7   7       41.28       49.86      8.92 o 
  10   7   7        4.50        6.42      8.85 o 
  -1   8   7        0.91       -0.59     11.03 o 
   0   8   7       33.45       40.30      6.22 o 
   1   8   7      164.43      171.50      7.90 o 
   2   8   7       78.22       86.50      6.29 o 
   3   8   7      260.12      250.37      8.55 o 
   4   8   7       49.20       50.29      5.16 o 
   5   8   7      289.46      276.46      8.75 o 
   6   8   7      429.64      442.32     12.96 o 
   7   8   7      106.97       99.67      8.39 o 
   8   8   7        4.03        9.92      7.55 o 
   9   8   7       18.64       16.68      9.12 o 
   0   9   7       30.14       27.91      7.05 o 
   1   9   7       23.13       29.82      7.20 o 
   2   9   7        1.82        3.71      6.22 o 
   3   9   7      172.05      174.04      8.12 o 
   4   9   7       64.34       71.02      5.92 o 
   5   9   7       19.00       21.08      5.67 o 
   6   9   7      212.49      228.79     11.25 o 
   7   9   7      246.92      255.65     12.22 o 
   8   9   7      541.35      546.13     16.47 o 
   3  10   7        9.28        8.08      6.90 o 
   4  10   7        8.22        5.56      6.28 o 
   5  10   7        1.06       -6.16      6.51 o 
   6  10   7       10.13       -6.69     18.62 o 
  -3  -9   8      153.56      171.60     11.66 o 
  -2  -9   8      308.20      379.85     28.03 o 
  -1  -9   8      180.84      210.00     20.40 o 
   0  -9   8        0.44       -1.26      6.45 o 
  -5  -8   8       22.35       24.87     12.90 o 
  -4  -8   8       84.30       76.23     10.41 o 
  -3  -8   8        3.44        2.84      9.40 o 
  -2  -8   8       84.48       79.94      9.75 o 
  -1  -8   8      130.52      141.98     17.90 o 
   0  -8   8      231.75      273.16     16.13 o 
   1  -8   8       81.25       89.71      7.97 o 
   2  -8   8      216.03      218.86     10.33 o 
   3  -8   8      191.03      232.61     12.78 o 
  -6  -7   8       37.06       33.83     13.43 o 
  -5  -7   8       14.52       23.91     12.52 o 
  -4  -7   8       12.39       16.67     13.53 o 
  -3  -7   8      161.90      167.85     13.44 o 
  -2  -7   8       74.55       94.05     12.05 o 
  -1  -7   8       25.07       32.79     11.10 o 
   0  -7   8        4.09        2.16      8.40 o 
   1  -7   8       22.04        4.32      9.29 o 
   2  -7   8        0.78      -10.84      6.76 o 
   3  -7   8       36.56       49.91      7.08 o 
   4  -7   8      122.80      127.48      8.45 o 
  -6  -6   8       15.29        1.90     12.37 o 
  -5  -6   8       24.23       29.55     11.94 o 
  -4  -6   8      198.51      181.00     13.55 o 
  -3  -6   8       19.55        7.76     10.79 o 
  -2  -6   8      512.19      573.36     27.78 o 
  -1  -6   8     1340.40     1441.16     33.35 o 
   0  -6   8      163.47      163.06      9.28 o 
   1  -6   8       43.51       38.32     11.11 o 
   2  -6   8      543.11      538.08     17.11 o 
   3  -6   8      801.55      787.07     31.29 o 
   4  -6   8       60.39       56.83      6.51 o 
   5  -6   8      180.22      160.33     16.18 o 
  -7  -5   8        9.68        3.90     11.70 o 
  -6  -5   8        6.98       -1.10     11.34 o 
  -5  -5   8       39.43       34.40     11.12 o 
  -4  -5   8      106.90      108.08     11.76 o 
  -3  -5   8        2.30      -14.82      9.82 o 
  -2  -5   8       11.04       26.45      9.80 o 
  -1  -5   8      317.81      311.20     12.14 o 
   0  -5   8      334.94      365.87     25.14 o 
   1  -5   8      651.10      655.56     23.09 o 
   2  -5   8        2.16       23.75      7.92 o 
   3  -5   8      530.98      520.70     12.76 o 
   4  -5   8     1014.35     1024.58     18.78 o 
   5  -5   8      832.88      823.21     15.71 o 
   6  -5   8        2.08        1.67     10.93 o 
  -7  -4   8       16.11       22.11     11.34 o 
  -6  -4   8        6.02       -0.96     10.59 o 
  -5  -4   8        8.62       -1.94     10.19 o 
  -4  -4   8       16.48        9.97      9.85 o 
  -3  -4   8       20.68       26.95      9.55 o 
  -2  -4   8      201.55      177.83     11.18 o 
  -1  -4   8       20.81       28.89      6.31 o 
   0  -4   8       21.80       32.72      5.09 o 
   1  -4   8        0.50       -1.88      8.29 o 
   2  -4   8       21.34       25.91      7.54 o 
   3  -4   8       24.35       35.23      9.45 o 
   4  -4   8       77.14       66.92      4.99 o 
   5  -4   8      281.45      296.00     11.94 o 
   6  -4   8      384.56      357.61     17.29 o 
   7  -4   8      109.59      136.48     23.26 o 
  -7  -3   8        1.32       -5.67     14.46 o 
  -6  -3   8        3.37        3.39      9.98 o 
  -5  -3   8       95.25       65.26     10.51 o 
  -4  -3   8       73.89       84.48     13.51 o 
  -3  -3   8       33.21       35.95      9.28 o 
  -2  -3   8       18.07       27.24      8.57 o 
  -1  -3   8      451.52      423.01     11.78 o 
   0  -3   8     1335.67     1342.12     19.38 o 
   1  -3   8      206.14      192.58     10.84 o 
   2  -3   8       94.77      100.34      9.38 o 
   3  -3   8     1254.41     1224.07     54.53 o 
   4  -3   8      335.72      334.79     13.25 o 
   5  -3   8       19.91       19.05      6.62 o 
   6  -3   8      241.82      246.54     15.23 o 
   7  -3   8       75.13       74.39     20.10 o 
   8  -3   8        0.56      -10.62     12.54 o 
  -7  -2   8        2.30        6.85     13.31 o 
  -6  -2   8        2.57       20.42     12.90 o 
  -5  -2   8        0.92       13.94      9.42 o 
  -4  -2   8       24.29       22.95      8.97 o 
  -3  -2   8       55.42       69.42      9.16 o 
  -2  -2   8       73.38       89.49      8.91 o 
  -1  -2   8       29.96       46.71      4.37 o 
   0  -2   8      463.73      472.89      8.56 o 
   1  -2   8      562.79      570.69     11.94 o 
   2  -2   8     1215.53     1223.33     18.47 o 
   3  -2   8        2.19        6.70      5.08 o 
   4  -2   8      933.52      918.46     19.41 o 
   5  -2   8     1622.51     1629.09     30.69 o 
   6  -2   8      522.02      503.15     22.05 o 
   7  -2   8      110.18      107.78     15.19 o 
   8  -2   8      837.67      819.18     38.51 o 
   9  -2   8      378.98      379.54     31.66 o 
  -7  -1   8       11.90       26.70     13.44 o 
  -6  -1   8        0.36       13.91     12.83 o 
  -5  -1   8        0.02      -12.44     11.24 o 
  -4  -1   8        2.84        3.96     12.83 o 
  -3  -1   8        0.02       16.79      6.04 o 
  -2  -1   8       16.43       22.64      5.62 o 
  -1  -1   8       23.37       22.88      4.16 o 
   0  -1   8        5.78       33.44      3.71 o 
   1  -1   8      232.95      253.06      5.97 o 
   2  -1   8       74.04       85.31      4.10 o 
   3  -1   8      424.86      433.35     11.87 o 
   4  -1   8        2.91        9.27      5.02 o 
   5  -1   8      339.11      362.65     11.69 o 
   6  -1   8      324.71      308.35     19.25 o 
   7  -1   8      784.01      786.67     29.13 o 
   8  -1   8       13.72        0.77     14.08 o 
   9  -1   8      202.91      261.62     15.86 o 
  -6   0   8        4.52       -4.14     12.26 o 
  -5   0   8        1.13       -5.71     11.44 o 
  -4   0   8      306.71      265.13     27.19 o 
  -3   0   8      229.14      220.45     12.55 o 
  -2   0   8       33.15       30.24      5.94 o 
  -1   0   8       19.28       22.46      3.97 o 
   0   0   8      650.52      602.24      8.78 o 
   1   0   8      225.93      241.69      7.47 o 
   2   0   8       38.14       59.53      3.40 o 
   3   0   8       69.94       76.90      4.12 o 
   4   0   8      512.36      511.01     12.73 o 
   5   0   8      232.18      235.17      9.73 o 
   6   0   8       22.35        6.53     10.36 o 
   7   0   8        9.65       21.69     11.69 o 
   8   0   8       37.47       54.46     14.06 o 
   9   0   8       75.14       64.38     16.23 o 
  -6   1   8        0.12       10.37     12.72 o 
  -5   1   8        7.93       19.96     20.28 o 
  -4   1   8        0.05       22.78      8.26 o 
  -3   1   8        0.32       13.29      6.72 o 
  -2   1   8      260.44      281.54     18.40 o 
  -1   1   8        5.98       14.95      3.90 o 
   0   1   8      210.66      195.60      5.61 o 
   1   1   8      421.99      407.53      7.10 o 
   2   1   8     1142.19     1091.69     13.63 o 
   3   1   8     1041.13      972.07     16.99 o 
   4   1   8       35.94       35.84      4.30 o 
   5   1   8     2278.38     2227.81     39.33 o 
   6   1   8     2137.32     2074.73     54.94 o 
   7   1   8       78.98       79.00     12.60 o 
   8   1   8       99.30       91.37     13.98 o 
   9   1   8      727.53      673.16     28.66 o 
  10   1   8      337.30      327.43     23.51 o 
  -5   2   8        2.64       22.81     10.85 o 
  -4   2   8        2.32       13.38      7.09 o 
  -3   2   8        0.18       21.67      6.33 o 
  -2   2   8        2.52       16.38      5.13 o 
  -1   2   8      140.29      150.93      6.84 o 
   0   2   8      364.17      325.89      7.51 o 
   1   2   8        3.55       17.32      3.07 o 
   2   2   8      436.22      401.10      7.15 o 
   3   2   8      237.87      224.80      6.46 o 
   4   2   8      317.17      306.57      7.08 o 
   5   2   8        0.03       -6.38      4.54 o 
   6   2   8     1470.21     1508.40     42.65 o 
   7   2   8      397.06      383.66     21.83 o 
   8   2   8      480.99      426.84     22.41 o 
   9   2   8       30.84       42.70     13.74 o 
  10   2   8      161.38      203.50     19.52 o 
  -5   3   8        0.66       13.05     10.82 o 
  -4   3   8        9.63       26.02      7.89 o 
  -3   3   8       50.87       56.94      7.37 o 
  -2   3   8        6.03       10.08      6.34 o 
  -1   3   8        2.98        0.90      4.53 o 
   0   3   8      855.98      759.50     18.18 o 
   1   3   8      297.00      284.08      6.48 o 
   2   3   8       29.21       25.50      3.57 o 
   3   3   8       33.74       52.23      3.89 o 
   4   3   8      119.02      115.17      5.02 o 
   5   3   8      109.94      113.41      6.27 o 
   6   3   8       40.03       35.69     10.10 o 
   7   3   8        6.73       -0.18     10.35 o 
   8   3   8        5.58       16.54     12.12 o 
   9   3   8      103.34      114.88     15.70 o 
  10   3   8        1.34       -3.88     14.53 o 
  -4   4   8       13.88       44.34     10.48 o 
  -3   4   8        2.56       17.03      7.76 o 
  -2   4   8       14.30       22.19      7.06 o 
  -1   4   8        5.27        2.42      5.15 o 
   0   4   8        0.98       11.53      4.25 o 
   1   4   8      189.67      181.55      5.90 o 
   2   4   8      489.03      487.48      9.34 o 
   3   4   8     1284.47     1195.70     16.65 o 
   4   4   8      387.88      391.30      8.30 o 
   5   4   8      212.79      214.29      8.11 o 
   6   4   8     1611.27     1554.63     31.81 o 
   7   4   8     2371.12     2338.11     61.97 o 
   8   4   8        5.55       -1.36     11.47 o 
   9   4   8      720.70      734.73     29.98 o 
  10   4   8      212.67      217.09     19.29 o 
  -4   5   8        6.67       31.85     11.42 o 
  -3   5   8        0.89       15.41      8.76 o 
  -2   5   8        0.83       28.86     10.28 o 
  -1   5   8        4.73       14.22      5.88 o 
   0   5   8       18.77       21.68      4.26 o 
   1   5   8        1.22        3.83      4.24 o 
   2   5   8       41.89       54.09      5.05 o 
   3   5   8       70.07       89.87      4.83 o 
   4   5   8      627.41      623.02     14.60 o 
   5   5   8      185.76      180.58      7.70 o 
   6   5   8      135.76      144.31     11.96 o 
   7   5   8      754.16      767.10     18.52 o 
   8   5   8      624.24      622.57     16.93 o 
   9   5   8      159.65      161.15      9.97 o 
  10   5   8       25.28       23.62     15.89 o 
  -3   6   8       33.78       41.65     11.92 o 
  -2   6   8        4.94       18.49      9.21 o 
  -1   6   8       25.34       28.02      8.14 o 
   0   6   8        0.99        5.82      5.31 o 
   1   6   8        3.66        7.11      4.76 o 
   2   6   8       26.04       29.66      4.81 o 
   3   6   8       18.42        9.81      4.53 o 
   4   6   8       44.28       56.28      4.70 o 
   5   6   8       58.51       61.81      5.64 o 
   6   6   8       10.63        8.90      5.93 o 
   7   6   8        0.13        5.04      6.27 o 
   8   6   8       12.98        4.37      7.50 o 
   9   6   8       59.75       66.88      8.99 o 
  10   6   8       74.82       74.80      9.72 o 
  -2   7   8        3.97       14.03     15.97 o 
  -1   7   8       37.56       41.79     10.82 o 
   0   7   8        0.58        8.35      5.59 o 
   1   7   8       66.88       68.23      6.07 o 
   2   7   8       21.74       26.38      5.48 o 
   3   7   8       68.04       88.84      5.81 o 
   4   7   8      353.99      345.98      9.06 o 
   5   7   8      179.39      183.90      8.83 o 
   6   7   8       50.67       55.04      7.31 o 
   7   7   8      725.40      711.72     16.01 o 
   8   7   8      249.43      250.39     13.44 o 
   9   7   8        0.42        5.97      8.75 o 
   0   8   8       20.03       18.54      6.70 o 
   1   8   8        6.90        7.49      6.61 o 
   2   8   8        5.17        4.75      7.97 o 
   3   8   8        2.14        1.26      5.60 o 
   4   8   8       25.86       35.27      5.43 o 
   5   8   8      202.15      199.00      9.66 o 
   6   8   8      100.45      100.28      9.67 o 
   7   8   8        7.50       12.23      7.64 o 
   8   8   8      256.16      269.25     11.67 o 
   9   8   8      224.28      247.19     21.35 o 
   2   9   8        1.69      -13.37      7.04 o 
   3   9   8        0.59        0.34      6.58 o 
   4   9   8        2.92       11.50      6.15 o 
   5   9   8       42.45       36.54      7.35 o 
   6   9   8        8.21       18.92      9.24 o 
   7   9   8       12.22       -2.00     17.12 o 
  -3  -8   9        0.46       -1.36      9.66 o 
  -2  -8   9       12.09       17.64      9.73 o 
  -1  -8   9       26.08       49.23     16.71 o 
   0  -8   9       52.24       38.36     10.26 o 
   1  -8   9        5.53       -5.94      8.81 o 
  -4  -7   9      136.67      133.11     17.25 o 
  -3  -7   9       61.49       61.07     12.78 o 
  -2  -7   9       23.09       35.06     12.16 o 
  -1  -7   9        6.86       13.51     11.83 o 
   0  -7   9      558.15      609.93     17.61 o 
   1  -7   9      404.84      439.12     54.06 o 
   2  -7   9        2.97        7.09     11.60 o 
   3  -7   9      165.77      180.13     10.13 o 
  -5  -6   9        0.12       -4.00     12.53 o 
  -4  -6   9        0.22        7.17     12.43 o 
  -3  -6   9       44.88       49.50     12.04 o 
  -2  -6   9      243.73      245.53     16.66 o 
  -1  -6   9        4.57       10.17     24.76 o 
   0  -6   9       23.22       28.60      7.53 o 
   1  -6   9      496.49      533.63     17.00 o 
   2  -6   9      472.66      496.81     19.94 o 
   3  -6   9      215.44      230.26     10.79 o 
   4  -6   9      148.18      166.48      9.06 o 
   5  -6   9      369.64      346.97     23.67 o 
  -6  -5   9       16.27      -11.89     12.63 o 
  -5  -5   9        0.93       -3.09     11.95 o 
  -4  -5   9      118.78       93.56     16.01 o 
  -3  -5   9        2.56       16.33     11.11 o 
  -2  -5   9        6.42       12.59     10.68 o 
  -1  -5   9        4.92        5.25      8.49 o 
   0  -5   9       21.92       18.10      6.43 o 
   1  -5   9       88.37       90.05      9.02 o 
   2  -5   9       41.97       32.15      8.90 o 
   3  -5   9       89.54       75.64     13.44 o 
   4  -5   9        0.74        3.42      6.39 o 
   5  -5   9       11.20       -3.86     10.32 o 
   6  -5   9      171.42      176.78     17.42 o 
  -6  -4   9        3.62      -11.82     12.78 o 
  -5  -4   9       13.19        6.03     13.93 o 
  -4  -4   9        1.97       -3.30     10.76 o 
  -3  -4   9      160.80      146.84     12.26 o 
  -2  -4   9      278.39      296.00     16.31 o 
  -1  -4   9        9.61       10.08      6.99 o 
   0  -4   9      300.13      320.14     12.93 o 
   1  -4   9      712.48      747.96     19.50 o 
   2  -4   9      403.74      408.73     15.39 o 
   3  -4   9        4.26       24.87     10.46 o 
   4  -4   9      418.03      417.12     12.96 o 
   5  -4   9      373.38      365.67     18.18 o 
   6  -4   9       33.30       38.66      8.40 o 
   7  -4   9       33.63       28.22     16.79 o 
  -6  -3   9        1.52       -5.23     11.68 o 
  -5  -3   9        4.43        2.57     10.94 o 
  -4  -3   9       21.88       16.08     10.61 o 
  -3  -3   9       83.75       91.85     11.15 o 
  -2  -3   9       69.11       68.92     10.21 o 
  -1  -3   9      103.61      106.23      7.38 o 
   0  -3   9      176.10      179.13      7.07 o 
   1  -3   9      258.74      255.98      9.21 o 
   2  -3   9     1383.64     1325.42     36.15 o 
   3  -3   9      352.78      354.66     17.33 o 
   4  -3   9      110.52      123.41      8.44 o 
   5  -3   9      626.72      628.56     14.51 o 
   6  -3   9     1310.78     1310.17     23.01 o 
   7  -3   9      421.48      456.08     27.10 o 
  -6  -2   9       13.24       -5.65     14.23 o 
  -5  -2   9        7.48       14.43     12.73 o 
  -4  -2   9        3.32       -4.75      9.84 o 
  -3  -2   9        4.58        4.95      9.50 o 
  -2  -2   9        8.54       22.05      9.17 o 
  -1  -2   9        6.93       20.87      6.07 o 
   0  -2   9        0.02        1.30      4.61 o 
   1  -2   9       24.67       31.29      5.26 o 
   2  -2   9        2.22       14.65      8.13 o 
   3  -2   9      117.26      110.93      7.15 o 
   4  -2   9      245.83      267.77     11.41 o 
   5  -2   9       73.99       93.89     13.89 o 
   6  -2   9       93.03       90.53     14.21 o 
   7  -2   9      389.19      379.83     22.61 o 
   8  -2   9      388.51      434.15     51.67 o 
  -6  -1   9        1.95        7.51     14.15 o 
  -5  -1   9        0.00       12.36     13.59 o 
  -4  -1   9        2.82        4.64     17.76 o 
  -3  -1   9       69.87       46.91     10.43 o 
  -2  -1   9      140.63      124.26      9.90 o 
  -1  -1   9      717.28      731.15     12.94 o 
   0  -1   9      190.34      183.98      6.88 o 
   1  -1   9      245.06      259.17      7.38 o 
   2  -1   9      993.96      998.88     25.42 o 
   3  -1   9      248.61      242.71     11.06 o 
   4  -1   9       65.27       86.88      6.89 o 
   5  -1   9      502.56      531.32     14.55 o 
   6  -1   9       63.09       61.74     13.04 o 
   7  -1   9        5.49       20.23     13.33 o 
   8  -1   9        4.93        4.47     15.11 o 
   9  -1   9        1.20      -10.87     16.19 o 
  -5   0   9        6.40       -7.12     13.00 o 
  -4   0   9       45.92       35.58     12.46 o 
  -3   0   9        2.68        9.27      8.87 o 
  -2   0   9       56.71       76.10      7.12 o 
  -1   0   9      193.95      207.37     17.76 o 
   0   0   9        4.06        6.33      3.95 o 
   1   0   9       20.87       38.58      3.65 o 
   2   0   9      357.37      349.44      8.01 o 
   3   0   9     1335.38     1330.69     18.26 o 
   4   0   9      385.32      367.68     11.73 o 
   5   0   9       15.18       20.58      6.72 o 
   6   0   9      125.81      123.80     13.63 o 
   7   0   9     2317.31     2220.13     59.60 o 
   8   0   9      142.58      139.84     16.52 o 
   9   0   9      144.64      125.23     17.72 o 
  -5   1   9       49.77       39.07     13.67 o 
  -4   1   9        1.72       24.91     14.97 o 
  -3   1   9        7.50        9.69     17.62 o 
  -2   1   9        5.68        6.68      6.56 o 
  -1   1   9       15.04       29.13      4.74 o 
   0   1   9      265.29      259.27      6.49 o 
   1   1   9       34.54       27.80      3.58 o 
   2   1   9        0.15       20.40      3.85 o 
   3   1   9        0.73       22.89      9.17 o 
   4   1   9      393.20      374.90      9.77 o 
   5   1   9      500.29      486.79     13.22 o 
   6   1   9       96.67      105.10     12.94 o 
   7   1   9      112.80       96.15     13.68 o 
   8   1   9      587.14      608.04     26.17 o 
   9   1   9      847.72      811.38     31.92 o 
  -5   2   9        2.92       23.06     11.32 o 
  -4   2   9       10.38       33.50     13.89 o 
  -3   2   9        2.16       15.40      7.03 o 
  -2   2   9       17.71       21.37      6.56 o 
  -1   2   9       44.86       42.54      5.11 o 
   0   2   9      515.29      503.84      8.66 o 
   1   2   9        0.52        0.68      3.47 o 
   2   2   9      468.51      453.48     10.19 o 
   3   2   9      603.30      598.34     10.39 o 
   4   2   9       15.83       23.69      4.02 o 
   5   2   9        2.20        9.20      4.84 o 
   6   2   9      478.45      462.82     22.31 o 
   7   2   9       35.23       29.56     11.68 o 
   8   2   9       66.32       70.27     14.41 o 
   9   2   9        0.02      -16.72     13.65 o 
  10   2   9        1.25      -20.13     15.60 o 
  -4   3   9        1.27       19.42     11.72 o 
  -3   3   9       35.96       53.64      7.97 o 
  -2   3   9        0.10       14.44      8.56 o 
  -1   3   9      187.40      189.81      8.44 o 
   0   3   9      412.35      392.97      9.06 o 
   1   3   9       10.07        9.20      3.72 o 
   2   3   9       67.96       67.74      4.53 o 
   3   3   9       51.90       60.58      4.46 o 
   4   3   9      777.34      773.65     14.31 o 
   5   3   9      215.00      208.73     12.25 o 
   6   3   9        7.64       11.74     10.47 o 
   7   3   9      172.99      187.83     15.03 o 
   8   3   9      963.42      890.25     31.68 o 
   9   3   9      289.59      289.38     22.78 o 
  10   3   9       37.88       30.41     15.97 o 
  -3   4   9       13.25       35.08      8.45 o 
  -2   4   9       19.68       24.62      7.84 o 
  -1   4   9       12.91       24.73      5.92 o 
   0   4   9       12.95       27.11      4.39 o 
   1   4   9      111.30      114.95      5.49 o 
   2   4   9      239.25      220.05     13.69 o 
   3   4   9      158.40      143.09      5.90 o 
   4   4   9        4.79       15.57      4.26 o 
   5   4   9      172.48      169.50      7.74 o 
   6   4   9      578.13      547.30     16.63 o 
   7   4   9       33.11       38.66     12.26 o 
   8   4   9      275.53      257.04     20.87 o 
   9   4   9      708.37      668.50     30.16 o 
  10   4   9      452.91      436.05     25.65 o 
  -3   5   9        1.97       12.03     10.85 o 
  -2   5   9        1.17        9.70      8.56 o 
  -1   5   9        0.16        6.25      8.32 o 
   0   5   9       11.04        8.17      4.99 o 
   1   5   9        0.84        1.66      4.87 o 
   2   5   9       56.67       48.95      5.03 o 
   3   5   9      239.16      224.10      7.62 o 
   4   5   9        2.20       13.03      4.47 o 
   5   5   9        8.74       15.83      5.37 o 
   6   5   9        0.42        4.77      8.54 o 
   7   5   9       58.21       57.22      9.77 o 
   8   5   9        1.32       11.53     13.18 o 
   9   5   9        0.67       15.03     14.53 o 
  10   5   9      101.98      121.29     18.48 o 
  -2   6   9       17.66       23.81     11.43 o 
  -1   6   9        2.59        6.48     14.82 o 
   0   6   9       14.58       19.66      5.53 o 
   1   6   9      155.77      167.57      7.30 o 
   2   6   9        7.41        9.57      5.12 o 
   3   6   9        9.91       19.07      5.02 o 
   4   6   9      287.56      281.87      8.46 o 
   5   6   9      217.07      220.08      9.60 o 
   6   6   9       11.98       20.51      9.66 o 
   7   6   9       28.84       49.02     10.11 o 
   8   6   9      249.87      223.14     20.54 o 
   9   6   9      281.16      269.52     22.90 o 
   0   7   9        1.29        4.74      6.39 o 
   1   7   9        4.69       18.86      6.69 o 
   2   7   9       25.75       31.23      5.97 o 
   3   7   9       76.64       72.01      6.11 o 
   4   7   9       31.02       37.39      6.33 o 
   5   7   9       12.11       19.62      6.32 o 
   6   7   9      330.82      317.69     16.48 o 
   7   7   9       32.04       29.72     10.94 o 
   8   7   9       25.48       25.58     15.28 o 
   9   7   9      463.15      491.75     17.17 o 
   1   8   9        4.31        7.81      7.01 o 
   2   8   9        0.51        4.17      6.86 o 
   3   8   9       14.27       12.64      6.70 o 
   4   8   9        0.07       -5.13      5.80 o 
   5   8   9        4.71        9.16      6.79 o 
   6   8   9        3.32       -1.89     15.14 o 
   7   8   9       22.96       18.79     15.89 o 
   8   8   9       29.71       24.27     16.57 o 
   4   9   9        1.28       -4.22      8.69 o 
   5   9   9       52.05       55.61      9.06 o 
   6   9   9       57.68       69.44      8.90 o 
  -3  -7  10       40.53        8.95     12.47 o 
  -2  -7  10        5.53       -3.52     17.83 o 
  -1  -7  10       54.73       68.69     17.86 o 
   0  -7  10       28.47       37.66     17.45 o 
   1  -7  10        0.69        4.34      8.69 o 
   2  -7  10      220.52      235.40     24.84 o 
  -4  -6  10       30.31        8.12     12.31 o 
  -3  -6  10        0.63       -5.29     12.32 o 
  -2  -6  10      102.30       89.45     13.31 o 
  -1  -6  10       17.48       20.51     13.93 o 
   0  -6  10        4.14        5.49      7.54 o 
   1  -6  10       12.23       11.93     13.16 o 
   2  -6  10       13.86       13.28      8.88 o 
   3  -6  10        6.05        7.94      7.16 o 
   4  -6  10       41.22       46.80      7.46 o 
  -4  -5  10        0.26      -23.43     12.57 o 
  -3  -5  10       28.37       21.95     12.29 o 
  -2  -5  10      155.74      165.11     13.70 o 
  -1  -5  10      215.08      212.62     11.72 o 
   0  -5  10      123.37      130.50      9.18 o 
   1  -5  10      108.85      113.93     10.06 o 
   2  -5  10      323.22      337.79     24.82 o 
   3  -5  10      506.60      501.03     18.51 o 
   4  -5  10        1.96       12.61      7.06 o 
   5  -5  10       43.23       39.87     12.10 o 
  -5  -4  10        6.04       -4.59     12.74 o 
  -4  -4  10        0.81       -9.00     11.95 o 
  -3  -4  10        1.58       -1.57     11.57 o 
  -2  -4  10       13.71        5.79     11.18 o 
  -1  -4  10      139.73      145.22      9.40 o 
   0  -4  10      133.16      141.49      8.67 o 
   1  -4  10       58.44       70.64      9.20 o 
   2  -4  10        0.74        4.50      9.01 o 
   3  -4  10      523.93      524.07     18.42 o 
   4  -4  10      752.59      775.46     27.78 o 
   5  -4  10      268.94      288.52     20.61 o 
   6  -4  10       25.34       35.49     13.90 o 
  -5  -3  10        1.76       -6.16     12.03 o 
  -4  -3  10        0.71      -10.47     14.31 o 
  -3  -3  10       17.23       15.39     11.28 o 
  -2  -3  10        5.30        0.95     10.60 o 
  -1  -3  10        1.64       10.83      7.38 o 
   0  -3  10       64.10       68.72      6.11 o 
   1  -3  10        6.59        8.34      6.64 o 
   2  -3  10        9.46       18.49     10.05 o 
   3  -3  10       43.75       37.05     10.67 o 
   4  -3  10      116.56      105.15     12.41 o 
   5  -3  10      178.08      165.52      9.10 o 
   6  -3  10       46.87       70.66      8.62 o 
   7  -3  10       27.83       42.14     18.17 o 
  -5  -2  10       21.66       30.86     15.84 o 
  -4  -2  10       16.52        1.81     11.05 o 
  -3  -2  10       16.49        5.65     10.54 o 
  -2  -2  10      153.82      133.16     16.68 o 
  -1  -2  10       10.03       20.47      6.98 o 
   0  -2  10      244.78      243.71      9.03 o 
   1  -2  10        0.90        2.33      5.92 o 
   2  -2  10      138.23      144.63     15.90 o 
   3  -2  10      258.49      267.79     16.39 o 
   4  -2  10      448.89      466.23     14.59 o 
   5  -2  10        0.44       -2.59      5.14 o 
   6  -2  10      130.41      135.40     17.21 o 
   7  -2  10       64.04       64.76     16.08 o 
   8  -2  10       67.61       62.70     13.42 o 
  -5  -1  10        1.62        9.81     15.42 o 
  -4  -1  10        0.42       24.45     15.04 o 
  -3  -1  10        0.93       -0.72     10.04 o 
  -2  -1  10       69.57       70.55     10.25 o 
  -1  -1  10       55.64       53.20      8.34 o 
   0  -1  10       18.03       29.91      5.63 o 
   1  -1  10      561.01      575.31     10.94 o 
   2  -1  10      124.15      117.22     10.17 o 
   3  -1  10      109.55      109.12      7.47 o 
   4  -1  10      763.64      800.49     18.50 o 
   5  -1  10      990.57     1012.01     21.85 o 
   6  -1  10       27.74       38.93      8.06 o 
   7  -1  10      422.81      456.99     24.15 o 
   8  -1  10      455.97      470.46     25.37 o 
  -5   0  10        0.53       10.87     15.21 o 
  -4   0  10        1.26        8.87     14.19 o 
  -3   0  10        4.31        0.47     10.32 o 
  -2   0  10        1.76       -0.61      9.37 o 
  -1   0  10       25.60       20.64      5.68 o 
   0   0  10      119.60      117.80      5.54 o 
   1   0  10      160.62      163.16      6.75 o 
   2   0  10      125.62      112.56      5.41 o 
   3   0  10        0.57        0.49      4.57 o 
   4   0  10       47.93       61.69     13.03 o 
   5   0  10      111.42      121.56      8.22 o 
   6   0  10      466.22      479.76     14.75 o 
   7   0  10        5.08        5.16     13.58 o 
   8   0  10        0.96       -0.63     15.41 o 
  -4   1  10       12.80        5.46     14.31 o 
  -3   1  10        1.57       -3.65     13.35 o 
  -2   1  10       14.79       10.09      7.49 o 
  -1   1  10       18.72       21.84      5.80 o 
   0   1  10       62.87       61.22      5.05 o 
   1   1  10        1.92        1.58      4.06 o 
   2   1  10       29.70       37.25      4.65 o 
   3   1  10        7.64       10.54      4.53 o 
   4   1  10      144.43      146.62      6.98 o 
   5   1  10      194.29      201.02     10.94 o 
   6   1  10        0.86       -2.79      6.45 o 
   7   1  10       41.78       46.49     13.48 o 
   8   1  10        2.64       -1.69     13.96 o 
   9   1  10        4.01       -1.07     15.72 o 
  -4   2  10       21.40       23.55     14.94 o 
  -3   2  10        3.51        9.71      9.84 o 
  -2   2  10        3.53       11.21      9.07 o 
  -1   2  10       33.63       38.75      5.90 o 
   0   2  10       11.86       26.35      4.40 o 
   1   2  10        4.88        4.90      4.14 o 
   2   2  10      788.64      741.43     12.19 o 
   3   2  10      186.20      178.89      6.84 o 
   4   2  10      541.19      540.26     10.46 o 
   5   2  10      818.89      822.84     21.02 o 
   6   2  10      793.81      826.53     19.05 o 
   7   2  10       20.74       25.82     12.81 o 
   8   2  10      650.59      593.94     26.85 o 
   9   2  10      393.10      412.00     24.43 o 
  -3   3  10        0.22       15.88     21.61 o 
  -2   3  10        0.17        6.51      7.80 o 
  -1   3  10        3.08        8.54      5.97 o 
   0   3  10        1.47       10.63      4.52 o 
   1   3  10       40.26       42.43      5.10 o 
   2   3  10        0.98        7.62      4.63 o 
   3   3  10       66.99       68.27      5.09 o 
   4   3  10       72.55       81.74      5.35 o 
   5   3  10      150.66      169.67      8.27 o 
   6   3  10      304.94      325.92     12.58 o 
   7   3  10      274.37      271.41     21.24 o 
   8   3  10       41.81       37.50     13.79 o 
   9   3  10       13.37       15.46     15.30 o 
  -2   4  10       31.11       41.67      8.81 o 
  -1   4  10        9.96       24.40      6.77 o 
   0   4  10       84.84       71.02      5.89 o 
   1   4  10        0.44        4.53      5.04 o 
   2   4  10       43.69       46.90      5.24 o 
   3   4  10        1.01        8.70      4.75 o 
   4   4  10        0.81       -2.18      4.67 o 
   5   4  10      191.71      182.11      8.95 o 
   6   4  10        7.10       25.20      5.92 o 
   7   4  10       11.20       15.11     12.80 o 
   8   4  10        3.26        2.96     13.13 o 
   9   4  10        2.54       -2.40     15.68 o 
  -2   5  10        0.09       15.76     12.19 o 
  -1   5  10        0.14        6.41      8.14 o 
   0   5  10       19.13       34.04      5.65 o 
   1   5  10        0.49       12.14      5.46 o 
   2   5  10       74.21       67.34      5.82 o 
   3   5  10      254.99      251.62      8.68 o 
   4   5  10       85.05       75.65      5.60 o 
   5   5  10      167.76      179.41      8.55 o 
   6   5  10      543.88      556.08     13.31 o 
   7   5  10      582.93      519.77     17.85 o 
   8   5  10       78.40       73.43     15.05 o 
   9   5  10      200.86      224.24     19.12 o 
  -1   6  10        4.07       23.95     19.72 o 
   0   6  10       46.64       27.77     16.99 o 
   1   6  10        0.99        6.22      5.92 o 
   2   6  10       16.14       30.04      5.89 o 
   3   6  10        9.49       15.81      5.54 o 
   4   6  10       46.89       56.05      5.80 o 
   5   6  10       33.13       38.97      5.40 o 
   6   6  10       63.24       78.10      8.59 o 
   7   6  10      138.26      138.40     12.15 o 
   8   6  10      260.10      233.51     21.66 o 
   1   7  10        0.18        4.48      6.93 o 
   2   7  10       28.44       21.84      8.22 o 
   3   7  10        0.03        9.89      6.53 o 
   4   7  10       11.94       16.79      6.04 o 
   5   7  10        2.19        6.45      6.89 o 
   6   7  10       52.65       70.03      8.49 o 
   7   7  10        0.27        8.49     14.82 o 
   8   7  10       21.21       25.32     15.92 o 
   3   8  10        2.56       -2.24      6.95 o 
   4   8  10        0.55       -5.25      6.61 o 
   5   8  10        1.09        9.35      8.37 o 
   6   8  10       57.96       73.28      9.08 o 
  -2  -6  11        8.48        4.60     14.31 o 
  -1  -6  11      100.03      126.55     20.13 o 
   0  -6  11      118.64      154.71     19.78 o 
   1  -6  11       46.97       54.96      9.21 o 
   2  -6  11        5.09       22.73      9.49 o 
  -3  -5  11       78.52       67.41     23.76 o 
  -2  -5  11        0.69       -3.29     18.07 o 
  -1  -5  11        0.05        4.64      9.53 o 
   0  -5  11        3.11       23.67     16.88 o 
   1  -5  11      291.83      315.09     14.73 o 
   2  -5  11      126.08      144.25     11.70 o 
   3  -5  11        6.83       -0.13      9.87 o 
   4  -5  11       73.70       78.89     11.16 o 
  -3  -4  11        0.02       -1.99     12.88 o 
  -2  -4  11        0.39       -1.37     12.18 o 
  -1  -4  11        3.78        3.32     12.22 o 
   0  -4  11       28.72       24.46     10.60 o 
   1  -4  11       55.34       64.07     12.04 o 
   2  -4  11        0.84       -5.91      8.89 o 
   3  -4  11       14.90        7.85      9.74 o 
   4  -4  11        2.21        4.54     11.82 o 
   5  -4  11       63.71       53.87      7.54 o 
  -4  -3  11        4.50        8.85     11.87 o 
  -3  -3  11        0.69        2.77     12.25 o 
  -2  -3  11       42.99       40.99     12.13 o 
  -1  -3  11        0.75       -7.71      8.23 o 
   0  -3  11      597.25      575.84     16.19 o 
   1  -3  11       61.76       64.83      7.89 o 
   2  -3  11      149.88      141.42     11.20 o 
   3  -3  11       22.23       32.34     11.87 o 
   4  -3  11      314.79      329.20     20.32 o 
   5  -3  11      183.32      198.69     10.52 o 
   6  -3  11       18.08       13.01     13.23 o 
  -4  -2  11        0.02       -1.56     11.17 o 
  -3  -2  11       29.12       20.93     11.95 o 
  -2  -2  11       30.83       46.34     11.66 o 
  -1  -2  11        2.27        6.95      7.86 o 
   0  -2  11       48.58       52.30      8.45 o 
   1  -2  11       15.62       20.62      7.24 o 
   2  -2  11      335.59      347.05     13.29 o 
   3  -2  11      164.71      188.03     16.08 o 
   4  -2  11       13.71       22.47     11.33 o 
   5  -2  11      346.97      363.18     20.19 o 
   6  -2  11      499.63      550.56     17.74 o 
   7  -2  11      666.94      663.23     28.56 o 
  -4  -1  11       24.80       22.27     14.21 o 
  -3  -1  11        4.25        3.89     11.38 o 
  -2  -1  11        0.42       13.60     11.17 o 
  -1  -1  11       10.77       23.17      7.79 o 
   0  -1  11       15.82       11.77      5.74 o 
   1  -1  11      107.69      109.81     15.29 o 
   2  -1  11        6.01       -0.86      7.32 o 
   3  -1  11        3.88        8.26      9.86 o 
   4  -1  11       52.32       56.40     10.73 o 
   5  -1  11        0.35       12.51      7.99 o 
   6  -1  11      178.42      180.25     10.74 o 
   7  -1  11      244.06      273.09     22.75 o 
  -3   0  11       25.36       18.28     15.20 o 
  -2   0  11       16.04       15.92     10.79 o 
  -1   0  11        0.52        1.71      7.41 o 
   0   0  11        0.32       -7.73      8.11 o 
   1   0  11      351.60      332.31     10.32 o 
   2   0  11       79.19       76.13      6.61 o 
   3   0  11       12.23        9.54      6.07 o 
   4   0  11       71.53       76.15      8.10 o 
   5   0  11      163.10      169.12     10.84 o 
   6   0  11      117.86      106.55      9.17 o 
   7   0  11        9.79       -0.67     14.26 o 
   8   0  11       12.67       35.10     16.45 o 
  -3   1  11        2.41       14.39     15.08 o 
  -2   1  11       36.64       29.07     14.63 o 
  -1   1  11       48.96       59.25      8.08 o 
   0   1  11        2.46        1.65      4.94 o 
   1   1  11      111.25       86.43      6.62 o 
   2   1  11      114.94      109.10      6.83 o 
   3   1  11       19.49       22.32      5.53 o 
   4   1  11      216.64      230.63      8.42 o 
   5   1  11        3.86        5.83      7.12 o 
   6   1  11      369.39      383.05     13.89 o 
   7   1  11      317.83      301.34     21.01 o 
   8   1  11      250.76      241.62     21.22 o 
  -3   2  11       65.20       61.49     16.35 o 
  -2   2  11        0.68       24.22     11.10 o 
  -1   2  11        0.98       15.08      7.55 o 
   0   2  11       16.32       23.33      5.07 o 
   1   2  11       15.86       17.45      5.32 o 
   2   2  11        2.67       12.60      5.19 o 
   3   2  11      322.44      325.68      9.09 o 
   4   2  11        2.72        2.74      5.18 o 
   5   2  11       55.83       44.86      7.66 o 
   6   2  11       24.89       27.96      7.39 o 
   7   2  11      215.25      215.88     17.87 o 
   8   2  11      333.83      324.99     22.35 o 
  -2   3  11        6.50       19.27     14.24 o 
  -1   3  11       10.16       10.81      7.80 o 
   0   3  11        7.24       15.87      9.50 o 
   1   3  11       14.70       18.39      5.50 o 
   2   3  11       79.23       71.46      5.82 o 
   3   3  11        5.39        6.71      5.25 o 
   4   3  11       42.10       47.39      7.45 o 
   5   3  11       13.27       11.86      6.19 o 
   6   3  11       41.93       55.04      7.65 o 
   7   3  11       42.54       24.97     13.87 o 
   8   3  11        3.04        6.30     14.32 o 
  -1   4  11       21.84       32.07      8.61 o 
   0   4  11        7.48       12.54      7.88 o 
   1   4  11       68.29       71.13      7.96 o 
   2   4  11       38.96       47.92      6.51 o 
   3   4  11       32.12       43.15      5.70 o 
   4   4  11       90.44       82.34      6.11 o 
   5   4  11        8.98       12.41      5.21 o 
   6   4  11       42.67       45.90      6.84 o 
   7   4  11      163.24      170.71     16.78 o 
   8   4  11      239.29      210.94     18.33 o 
   0   5  11        3.02       -5.79     12.05 o 
   1   5  11        9.23       22.57      6.18 o 
   2   5  11        0.35       10.38      5.88 o 
   3   5  11        5.87        6.46      5.77 o 
   4   5  11       94.54       96.05      6.44 o 
   5   5  11        9.37       13.33      5.51 o 
   6   5  11       97.50       88.57      7.45 o 
   7   5  11       39.34       48.32     14.95 o 
   8   5  11       98.80       86.89     16.25 o 
   1   6  11       56.55       69.54      7.47 o 
   2   6  11       10.22        8.62      6.74 o 
   3   6  11       30.84       25.66      6.70 o 
   4   6  11        3.70        1.66      7.25 o 
   5   6  11        0.53        3.30      6.17 o 
   6   6  11        4.05        5.67      7.80 o 
   7   6  11        0.18        2.38     14.20 o 
   3   7  11        5.63        3.65      7.06 o 
   4   7  11      229.08      245.47     10.53 o 
   5   7  11       64.28       63.18     15.87 o 
   6   7  11        8.94       -1.00      8.05 o 
   0  -5  12       23.73       16.57     17.92 o 
   1  -5  12       36.54       33.16     13.69 o 
  -1  -4  12        2.13       -0.28     10.02 o 
   0  -4  12       28.95       35.05     12.02 o 
   1  -4  12       66.31       62.59     10.06 o 
   2  -4  12       93.40       93.62     11.70 o 
   3  -4  12       44.64       50.08     11.03 o 
   4  -4  12       11.96      -10.04     15.34 o 
  -2  -3  12        0.70       10.38     12.97 o 
  -1  -3  12       75.89       59.53     13.39 o 
   0  -3  12       23.61       39.77     11.74 o 
   1  -3  12       26.55       30.21      7.66 o 
   2  -3  12       55.65       65.09     14.12 o 
   3  -3  12      252.35      277.70     20.11 o 
   4  -3  12      179.71      225.08     19.91 o 
   5  -3  12       14.43       12.04     18.07 o 
  -2  -2  12        2.12       -7.17     15.87 o 
  -1  -2  12        3.70        7.52     12.18 o 
   0  -2  12       25.35       23.13     11.28 o 
   1  -2  12      103.57       82.50      8.55 o 
   2  -2  12       40.08       44.27      8.52 o 
   3  -2  12       80.19       96.23     13.39 o 
   4  -2  12       55.88       47.35     12.96 o 
   5  -2  12       24.94       14.02     13.08 o 
   6  -2  12       10.73       20.01     13.61 o 
  -2  -1  12        1.60       10.28     13.00 o 
  -1  -1  12        0.23        4.96     11.85 o 
   0  -1  12        3.04       -4.57     16.06 o 
   1  -1  12        5.11       -5.87      7.49 o 
   2  -1  12       61.74       58.07      9.07 o 
   3  -1  12       99.27       92.34     12.58 o 
   4  -1  12       67.90       92.37     12.90 o 
   5  -1  12        4.98        4.08     11.70 o 
   6  -1  12       79.41       94.50     13.61 o 
  -2   0  12        1.69       14.96     11.82 o 
  -1   0  12        3.20       11.25     11.56 o 
   0   0  12       19.64        3.52     10.27 o 
   1   0  12       42.98       28.86      7.46 o 
   2   0  12       60.69       41.22      8.57 o 
   3   0  12      135.89      150.95      9.67 o 
   4   0  12      716.33      759.09     25.75 o 
   5   0  12       41.46       48.08      9.05 o 
   6   0  12        2.37        9.98      9.04 o 
   7   0  12      234.90      257.60     21.49 o 
  -2   1  12        4.65        8.98     15.84 o 
  -1   1  12        2.06       12.51      8.61 o 
   0   1  12        1.62       17.14     12.65 o 
   1   1  12       18.65       13.57      6.26 o 
   2   1  12        0.50       -8.46      6.64 o 
   3   1  12        0.55        5.45      6.77 o 
   4   1  12        2.73       14.27     10.64 o 
   5   1  12      132.80      147.32      9.88 o 
   6   1  12       43.12       49.49      8.97 o 
   7   1  12        3.02        0.98     15.40 o 
  -1   2  12        3.34        6.77     10.09 o 
   0   2  12        0.81       -5.78     13.04 o 
   1   2  12       36.11       36.48      9.69 o 
   2   2  12       10.71       14.17      6.76 o 
   3   2  12        4.80        4.40      5.88 o 
   4   2  12       89.91       89.25      8.55 o 
   5   2  12       61.63       57.75      8.60 o 
   6   2  12       37.41       42.96      8.38 o 
   7   2  12        4.27        5.09     15.85 o 
   0   3  12        2.39       12.82     10.01 o 
   1   3  12        0.45        2.20      6.20 o 
   2   3  12       52.17       56.65      6.37 o 
   3   3  12        1.21       -2.08      5.86 o 
   4   3  12       72.07       75.55      6.58 o 
   5   3  12      343.98      343.27     13.48 o 
   6   3  12       74.73       83.75      8.91 o 
   7   3  12        0.46      -25.40     14.38 o 
   0   4  12       15.88       11.86     10.23 o 
   1   4  12       19.94       18.24      5.95 o 
   2   4  12       21.58       20.54      6.30 o 
   3   4  12        0.96        3.83      6.05 o 
   4   4  12        2.23        5.07      6.05 o 
   5   4  12       15.03       19.77      7.40 o 
   6   4  12      127.03      125.80      9.55 o 
   7   4  12       28.40       29.53     15.03 o 
   2   5  12        2.07        6.08      6.40 o 
   3   5  12        7.17        7.20      6.88 o 
   4   5  12       19.56       15.73      6.95 o 
   5   5  12       73.06       82.34      7.08 o 
   6   5  12       11.74       16.62      8.42 o 
   2  -3  13        4.42       -0.89     11.56 o 
   0  -2  13       27.04       24.08     12.36 o 
   1  -2  13       51.64       37.25      8.00 o 
   2  -2  13        3.91       -4.36     12.75 o 
   3  -2  13        2.31       12.52     11.65 o 
   4  -2  13       38.04       35.38     12.70 o 
   0  -1  13       43.04       32.18     12.21 o 
   1  -1  13       41.35       30.49      7.79 o 
   2  -1  13       12.11        6.72      8.57 o 
   3  -1  13        0.92       -0.88     10.49 o 
   4  -1  13        0.92        3.49     13.17 o 
   5  -1  13      142.81      156.13     15.69 o 
   0   0  13        3.91        4.26     11.50 o 
   1   0  13        7.82       11.45      8.02 o 
   2   0  13        3.18        5.47      8.13 o 
   3   0  13       55.06       45.65      8.69 o 
   4   0  13       26.60       26.75     12.50 o 
   5   0  13       13.12       20.36     12.61 o 
   0   1  13       11.10       14.75     11.52 o 
   1   1  13       18.80       16.18      7.80 o 
   2   1  13        1.70       -4.67      7.91 o 
   3   1  13       22.88        5.31      8.05 o 
   4   1  13       40.93       40.26     12.27 o 
   5   1  13        8.81       14.05     11.99 o 
   1   2  13        1.66        4.04      7.55 o 
   2   2  13       54.38       48.13      7.72 o 
   3   2  13        5.31       -2.17      6.96 o 
   4   2  13        6.13       12.43      8.15 o 
   5   2  13       52.40       62.12      9.65 o 
   6   2  13      101.88      110.44     10.46 o 
   2   3  13        9.52       15.79      6.98 o 
   3   3  13        0.35        4.47      6.27 o 
   4   3  13       37.03       30.42      7.47 o 
   5   3  13        0.24        6.58      8.88 o 
                                                 
